# Supplementary material for: Impact damage reduction of woven composites subject to pulse current
Source: Nat Commun. 2023 Aug 19;14:5046. doi: 10.1038/s41467-023-40752-6 (PMC10439925; doi:10.1038/s41467-023-40752-6)
Supplement: Supplementary file 3 — Source Data [file 41467_2023_40752_MOESM3_ESM.xlsx]

## Sheet: Figure 3a
	Iam=0		Iam=30		Iam=70		Iam=110
Time/ms	Force/N	Time/ms	Force/N	Time/ms	Force/N	Time/ms	Force/N
0.004	-50	0.004	-30	0.004	-30	0.004	0
0.008	-20	0.008	30	0.008	-30	0.008	-30
0.012	-80	0.012	-30	0.012	-30	0.012	-30
0.016	10	0.016	-30	0.016	-30	0.016	30
0.02	70	0.02	0	0.02	0	0.02	30
0.024	70	0.024	30	0.024	60	0.024	180
0.028	130	0.028	0	0.028	30	0.028	210
0.032	130	0.032	120	0.032	150	0.032	240
0.036	250	0.036	150	0.036	240	0.036	300
0.04	280	0.04	270	0.04	270	0.04	540
0.044	370	0.044	300	0.044	390	0.044	480
0.048	370	0.048	360	0.048	360	0.048	420
0.052	460	0.052	420	0.052	390	0.052	570
0.056	460	0.056	450	0.056	480	0.056	570
0.06	550	0.06	540	0.06	510	0.06	630
0.064	520	0.064	630	0.064	660	0.064	690
0.068	610	0.068	630	0.068	660	0.068	660
0.072	670	0.072	720	0.072	720	0.072	780
0.076	730	0.076	770	0.076	810	0.076	810
0.08	760	0.08	800	0.08	780	0.08	900
0.084	820	0.084	860	0.084	870	0.084	870
0.088	850	0.088	920	0.088	930	0.088	1130
0.092	940	0.092	1010	0.092	990	0.092	1100
0.096	1060	0.096	1070	0.096	1080	0.096	1130
0.1	1090	0.1	1130	0.1	1170	0.1	1250
0.104	1150	0.104	1250	0.104	1260	0.104	1310
0.108	1210	0.108	1400	0.108	1290	0.108	1370
0.112	1300	0.112	1400	0.112	1400	0.112	1520
0.116	1360	0.116	1460	0.116	1430	0.116	1520
0.12	1410	0.12	1550	0.12	1550	0.12	1550
0.124	1440	0.124	1580	0.124	1610	0.124	1640
0.128	1500	0.128	1700	0.128	1670	0.128	1700
0.132	1620	0.132	1760	0.132	1790	0.132	1880
0.136	1680	0.136	1850	0.136	1850	0.136	1880
0.14	1800	0.14	1940	0.14	1910	0.14	1880
0.144	1860	0.144	2000	0.144	1970	0.144	2060
0.148	1950	0.148	2120	0.148	2060	0.148	2150
0.152	2040	0.152	2240	0.152	2120	0.152	2210
0.156	2100	0.156	2290	0.156	2240	0.156	2270
0.16	2160	0.16	2320	0.16	2300	0.16	2330
0.164	2190	0.164	2410	0.164	2390	0.164	2360
0.168	2280	0.168	2470	0.168	2480	0.168	2360
0.172	2310	0.172	2530	0.172	2510	0.172	2470
0.176	2280	0.176	2530	0.176	2510	0.176	2360
0.18	2430	0.18	2530	0.18	2600	0.18	2390
0.184	2520	0.184	2590	0.184	2600	0.184	2420
0.188	2430	0.188	2590	0.188	2600	0.188	2500
0.192	2430	0.192	2590	0.192	2600	0.192	2450
0.196	2400	0.196	2590	0.196	2630	0.196	2530
0.2	2430	0.2	2620	0.2	2630	0.2	2530
0.204	2520	0.204	2650	0.204	2690	0.204	2620
0.208	2580	0.208	2650	0.208	2690	0.208	2620
0.212	2550	0.212	2680	0.212	2690	0.212	2680
0.216	2610	0.216	2710	0.216	2780	0.216	2530
0.22	2640	0.22	2740	0.22	2780	0.22	2770
0.224	2820	0.224	2740	0.224	2750	0.224	2770
0.228	2820	0.228	2770	0.228	2840	0.228	2740
0.232	2760	0.232	2770	0.232	2780	0.232	2680
0.236	2730	0.236	2710	0.236	2750	0.236	2770
0.24	2670	0.24	2740	0.24	2720	0.24	2800
0.244	2670	0.244	2680	0.244	2720	0.244	2710
0.248	2700	0.248	2680	0.248	2630	0.248	2710
0.252	2730	0.252	2710	0.252	2630	0.252	2770
0.256	2730	0.256	2680	0.256	2600	0.256	2740
0.26	2700	0.26	2650	0.26	2540	0.26	2740
0.264	2760	0.264	2650	0.264	2540	0.264	2920
0.268	2730	0.268	2680	0.268	2480	0.268	2860
0.272	2730	0.272	2740	0.272	2480	0.272	2770
0.276	2790	0.276	2740	0.276	2420	0.276	2770
0.28	2700	0.28	2620	0.28	2420	0.28	2740
0.284	2670	0.284	2560	0.284	2360	0.284	2770
0.288	2670	0.288	2620	0.288	2300	0.288	2710
0.292	2670	0.292	2620	0.292	2270	0.292	2740
0.296	2670	0.296	2590	0.296	2180	0.296	2800
0.3	2640	0.3	2560	0.3	2210	0.3	2770
0.304	2610	0.304	2590	0.304	2090	0.304	2770
0.308	2640	0.308	2590	0.308	1970	0.308	2800
0.312	2640	0.312	2500	0.312	2030	0.312	2830
0.316	2610	0.316	2740	0.316	1940	0.316	2800
0.32	2790	0.32	2590	0.32	2000	0.32	2800
0.324	2670	0.324	2500	0.324	1910	0.324	2800
0.328	2700	0.328	2500	0.328	1880	0.328	2770
0.332	2730	0.332	2560	0.332	1880	0.332	2710
0.336	2700	0.336	2470	0.336	1850	0.336	2680
0.34	2640	0.34	2530	0.34	1670	0.34	2650
0.344	2640	0.344	2440	0.344	1940	0.344	2620
0.348	2640	0.348	2500	0.348	1820	0.348	2620
0.352	2640	0.352	2410	0.352	1760	0.352	2530
0.356	2640	0.356	2030	0.356	1700	0.356	2560
0.36	2280	0.36	2350	0.36	1700	0.36	2560
0.364	2700	0.364	2320	0.364	1640	0.364	2530
0.368	2580	0.368	2320	0.368	1580	0.368	2590
0.372	2520	0.372	2290	0.372	1580	0.372	2530
0.376	2520	0.376	2320	0.376	1550	0.376	2620
0.38	2550	0.38	2320	0.38	1580	0.38	2620
0.384	2580	0.384	2350	0.384	1380	0.384	2590
0.388	2580	0.388	2320	0.388	1760	0.388	2620
0.392	2580	0.392	2350	0.392	1670	0.392	2620
0.396	2610	0.396	2380	0.396	1670	0.396	2590
0.4	2610	0.4	2440	0.4	1760	0.4	2590
0.404	2520	0.404	2290	0.404	1730	0.404	2650
0.408	2670	0.408	2620	0.408	1820	0.408	2680
0.412	2640	0.412	2530	0.412	1820	0.412	2650
0.416	2550	0.416	2500	0.416	1790	0.416	2680
0.42	2670	0.42	2440	0.42	1820	0.42	2680
0.424	2640	0.424	2470	0.424	1790	0.424	2710
0.428	2670	0.428	2440	0.428	1820	0.428	2740
0.432	2730	0.432	2530	0.432	1970	0.432	2770
0.436	2760	0.436	2530	0.436	1910	0.436	2770
0.44	2790	0.44	2560	0.44	1940	0.44	2830
0.444	2850	0.444	2620	0.444	1940	0.444	2890
0.448	2790	0.448	2680	0.448	2060	0.448	2920
0.452	2850	0.452	2830	0.452	2180	0.452	2860
0.456	2900	0.456	2800	0.456	2240	0.456	2920
0.46	2870	0.46	2800	0.46	2300	0.46	2920
0.464	2960	0.464	2830	0.464	2390	0.464	2950
0.468	2930	0.468	2830	0.468	2390	0.468	2980
0.472	2930	0.472	2950	0.472	2450	0.472	3040
0.476	2990	0.476	2950	0.476	2780	0.476	3070
0.48	2960	0.48	2980	0.48	2510	0.48	3160
0.484	3050	0.484	2950	0.484	2660	0.484	3160
0.488	3110	0.488	3010	0.488	2720	0.488	3250
0.492	3170	0.492	3100	0.492	2780	0.492	3340
0.496	3200	0.496	3220	0.496	2870	0.496	3370
0.5	3260	0.5	3250	0.5	2890	0.5	3430
0.504	3260	0.504	3280	0.504	3070	0.504	3460
0.508	3410	0.508	3370	0.508	3130	0.508	3550
0.512	3440	0.512	3490	0.512	3250	0.512	3580
0.516	3500	0.516	3520	0.516	3340	0.516	3580
0.52	3470	0.52	3580	0.52	3460	0.52	3670
0.524	3530	0.524	3580	0.524	3520	0.524	3610
0.528	3590	0.528	3640	0.528	3640	0.528	3670
0.532	3620	0.532	3670	0.532	3610	0.532	3700
0.536	3680	0.536	3810	0.536	3700	0.536	3760
0.54	3680	0.54	3720	0.54	3760	0.54	3760
0.544	3770	0.544	3840	0.544	3850	0.544	3910
0.548	3740	0.548	3780	0.548	3880	0.548	3960
0.552	3800	0.552	3840	0.552	3970	0.552	3990
0.556	3920	0.556	3960	0.556	4000	0.556	4110
0.56	3950	0.56	4050	0.56	4150	0.56	4170
0.564	3980	0.564	4110	0.564	4410	0.564	4230
0.568	4100	0.568	4200	0.568	4240	0.568	4230
0.572	4070	0.572	4260	0.572	4500	0.572	4290
0.576	4160	0.576	4290	0.576	4500	0.576	4380
0.58	4250	0.58	4110	0.58	4650	0.58	4410
0.584	4250	0.584	4350	0.584	4740	0.584	4440
0.588	4310	0.588	4530	0.588	4740	0.588	4470
0.592	4360	0.592	4440	0.592	4860	0.592	4500
0.596	4360	0.596	4470	0.596	4890	0.596	4530
0.6	4480	0.6	4530	0.6	4920	0.6	4650
0.604	4480	0.604	4620	0.604	5010	0.604	4650
0.608	4510	0.608	4620	0.608	5070	0.608	4740
0.612	4510	0.612	4680	0.612	4770	0.612	4740
0.616	4600	0.616	4680	0.616	5220	0.616	4830
0.62	4660	0.62	4770	0.62	5130	0.62	4830
0.624	4630	0.624	4800	0.624	5190	0.624	4860
0.628	4750	0.628	4860	0.628	5250	0.628	4890
0.632	4750	0.632	4890	0.632	5310	0.632	4920
0.636	4780	0.636	4860	0.636	5400	0.636	4950
0.64	4840	0.64	5010	0.64	5430	0.64	4980
0.644	4810	0.644	4950	0.644	5430	0.644	4980
0.648	4870	0.648	4980	0.648	5460	0.648	5010
0.652	4870	0.652	4980	0.652	5460	0.652	5040
0.656	4930	0.656	5040	0.656	5490	0.656	5040
0.66	4900	0.66	5070	0.66	5490	0.66	5040
0.664	4900	0.664	5100	0.664	5550	0.664	5190
0.668	4930	0.668	5100	0.668	5520	0.668	5190
0.672	4990	0.672	5130	0.672	5550	0.672	5370
0.676	5020	0.676	5160	0.676	5550	0.676	5190
0.68	5080	0.68	5220	0.68	5580	0.68	5250
0.684	5080	0.684	5190	0.684	5580	0.684	5160
0.688	5110	0.688	5220	0.688	5580	0.688	5190
0.692	5140	0.692	5220	0.692	5610	0.692	5190
0.696	5110	0.696	5240	0.696	5640	0.696	5220
0.7	5110	0.7	5270	0.7	5610	0.7	5190
0.704	5110	0.704	5240	0.704	5640	0.704	5190
0.708	5110	0.708	5300	0.708	5520	0.708	5220
0.712	5140	0.712	5240	0.712	5520	0.712	5340
0.716	5110	0.716	5220	0.716	5490	0.716	5160
0.72	5110	0.72	5270	0.72	5400	0.72	5250
0.724	5140	0.724	5220	0.724	5370	0.724	5190
0.728	5080	0.728	5190	0.728	5340	0.728	5220
0.732	5110	0.732	5190	0.732	5280	0.732	5220
0.736	5110	0.736	5190	0.736	5250	0.736	5190
0.74	5110	0.74	5160	0.74	5220	0.74	5190
0.744	5110	0.744	5160	0.744	5280	0.744	5220
0.748	5080	0.748	5100	0.748	5220	0.748	5160
0.752	4990	0.752	5070	0.752	5220	0.752	5130
0.756	5080	0.756	5100	0.756	5220	0.756	5070
0.76	5080	0.76	5070	0.76	5100	0.76	4920
0.764	5020	0.764	5040	0.764	5130	0.764	5220
0.768	5050	0.768	5010	0.768	5040	0.768	5070
0.772	5020	0.772	5070	0.772	4980	0.772	5070
0.776	4990	0.776	5040	0.776	4950	0.776	5070
0.78	4960	0.78	4980	0.78	4890	0.78	5070
0.784	4960	0.784	4950	0.784	4860	0.784	5040
0.788	4960	0.788	4950	0.788	4770	0.788	5100
0.792	4900	0.792	4920	0.792	4710	0.792	5010
0.796	4900	0.796	4890	0.796	4710	0.796	5040
0.8	4930	0.8	4860	0.8	4620	0.8	4980
0.804	4840	0.804	4860	0.804	4620	0.804	4980
0.808	4870	0.808	4800	0.808	4620	0.808	5010
0.812	4840	0.812	4770	0.812	4560	0.812	4890
0.816	4810	0.816	4800	0.816	4560	0.816	4800
0.82	4870	0.82	4770	0.82	4470	0.82	4890
0.824	4780	0.824	4770	0.824	4470	0.824	4860
0.828	4750	0.828	4710	0.828	4410	0.828	4860
0.832	4810	0.832	4650	0.832	4380	0.832	4830
0.836	4780	0.836	4740	0.836	4330	0.836	4860
0.84	4750	0.84	4680	0.84	4300	0.84	4830
0.844	4750	0.844	4710	0.844	4300	0.844	4830
0.848	4720	0.848	4680	0.848	4300	0.848	4800
0.852	4690	0.852	4620	0.852	4270	0.852	4980
0.856	4750	0.856	4740	0.856	4240	0.856	4860
0.86	4750	0.86	4650	0.86	4240	0.86	4830
0.864	4750	0.864	4620	0.864	4300	0.864	4830
0.868	4750	0.868	4680	0.868	4240	0.868	4800
0.872	4690	0.872	4620	0.872	4210	0.872	4800
0.876	4720	0.876	4680	0.876	4240	0.876	4800
0.88	4720	0.88	4620	0.88	4210	0.88	4800
0.884	4720	0.884	4620	0.884	4210	0.884	4830
0.888	4720	0.888	4620	0.888	4240	0.888	4830
0.892	4660	0.892	4590	0.892	4180	0.892	4830
0.896	4390	0.896	4530	0.896	4210	0.896	4860
0.9	4720	0.9	4560	0.9	4240	0.9	4920
0.904	4690	0.904	4590	0.904	4150	0.904	4860
0.908	4720	0.908	4590	0.908	4210	0.908	4860
0.912	4780	0.912	4590	0.912	4210	0.912	4860
0.916	4720	0.916	4650	0.916	4240	0.916	4920
0.92	4780	0.92	4620	0.92	4270	0.92	4920
0.924	4840	0.924	4680	0.924	4270	0.924	4890
0.928	4750	0.928	4710	0.928	4330	0.928	4980
0.932	4840	0.932	4680	0.932	4360	0.932	4980
0.936	4840	0.936	4650	0.936	4380	0.936	4950
0.94	4930	0.94	4740	0.94	4440	0.94	4890
0.944	4810	0.944	4800	0.944	4470	0.944	5100
0.948	4960	0.948	4800	0.948	4500	0.948	5010
0.952	4960	0.952	4830	0.952	4500	0.952	5040
0.956	4960	0.956	4890	0.956	4590	0.956	5130
0.96	4960	0.96	4890	0.96	4650	0.96	5070
0.964	5050	0.964	4920	0.964	4590	0.964	5130
0.968	5050	0.968	4890	0.968	4680	0.968	5130
0.972	5050	0.972	4980	0.972	4770	0.972	5160
0.976	5140	0.976	5010	0.976	4830	0.976	5190
0.98	5140	0.98	5010	0.98	4860	0.98	5250
0.984	5140	0.984	5100	0.984	4920	0.984	5310
0.988	5230	0.988	5130	0.988	4920	0.988	5310
0.992	5320	0.992	5190	0.992	5040	0.992	5370
0.996	5290	0.996	5190	0.996	5100	0.996	5310
1	5230	1	5160	1	5160	1	5310
1.004	5320	1.004	5190	1.004	5250	1.004	5340
1.008	5410	1.008	5220	1.008	5340	1.008	5430
1.012	5410	1.012	5270	1.012	5400	1.012	5450
1.016	5440	1.016	5360	1.016	5430	1.016	5480
1.02	5470	1.02	5360	1.02	5520	1.02	5570
1.024	5530	1.024	5390	1.024	5610	1.024	5570
1.028	5590	1.028	5420	1.028	5610	1.028	5630
1.032	5910	1.032	5480	1.032	5670	1.032	5600
1.036	5650	1.036	5720	1.036	5730	1.036	5660
1.04	5710	1.04	5600	1.04	5850	1.04	5720
1.044	5710	1.044	5630	1.044	5960	1.044	5720
1.048	5710	1.048	5660	1.048	5960	1.048	5750
1.052	5830	1.052	5810	1.052	6110	1.052	5750
1.056	5800	1.056	5810	1.056	6140	1.056	5810
1.06	5910	1.06	5870	1.06	6200	1.06	5870
1.064	5850	1.064	5840	1.064	6050	1.064	5900
1.068	5940	1.068	5900	1.068	6470	1.068	5960
1.072	5970	1.072	5870	1.072	6350	1.072	5900
1.076	6030	1.076	6170	1.076	6470	1.076	5960
1.08	5970	1.08	6140	1.08	6410	1.08	6020
1.084	6060	1.084	6020	1.084	6530	1.084	5990
1.088	6060	1.088	6020	1.088	6560	1.088	6050
1.092	6030	1.092	6050	1.092	6590	1.092	6110
1.096	6120	1.096	6110	1.096	6680	1.096	6080
1.1	6120	1.1	6230	1.1	6770	1.1	6140
1.104	6150	1.104	6200	1.104	6830	1.104	6200
1.108	6210	1.108	6260	1.108	6860	1.108	6200
1.112	6210	1.112	6320	1.112	6890	1.112	6140
1.116	6300	1.116	6320	1.116	7040	1.116	6230
1.12	6240	1.12	6350	1.12	7040	1.12	6230
1.124	6330	1.124	6110	1.124	7100	1.124	6200
1.128	6330	1.128	6470	1.128	7040	1.128	6230
1.132	6240	1.132	6380	1.132	7100	1.132	6260
1.136	6300	1.136	6290	1.136	7130	1.136	6290
1.14	6330	1.14	6350	1.14	7160	1.14	6290
1.144	6270	1.144	6350	1.144	7190	1.144	6290
1.148	6330	1.148	6380	1.148	7160	1.148	6290
1.152	6360	1.152	6410	1.152	7220	1.152	6320
1.156	6300	1.156	6350	1.156	7190	1.156	6350
1.16	6300	1.16	6410	1.16	7220	1.16	6380
1.164	5970	1.164	6380	1.164	7190	1.164	6380
1.168	6450	1.168	6440	1.168	7160	1.168	6380
1.172	6450	1.172	6440	1.172	7310	1.172	6410
1.176	6330	1.176	6470	1.176	7280	1.176	6440
1.18	6390	1.18	6470	1.18	7250	1.18	6410
1.184	6330	1.184	6440	1.184	7280	1.184	6410
1.188	6360	1.188	6530	1.188	7250	1.188	6380
1.192	6360	1.192	6440	1.192	7220	1.192	6410
1.196	6300	1.196	6380	1.196	7250	1.196	6440
1.2	6330	1.2	6380	1.2	7190	1.2	6470
1.204	6330	1.204	6380	1.204	7160	1.204	6470
1.208	6360	1.208	6410	1.208	7160	1.208	6440
1.212	6510	1.212	6200	1.212	7010	1.212	6440
1.216	6330	1.216	6620	1.216	7100	1.216	6440
1.22	6270	1.22	6350	1.22	7040	1.22	6470
1.224	6330	1.224	6320	1.224	7040	1.224	6410
1.228	6270	1.228	6350	1.228	7010	1.228	6440
1.232	6270	1.232	6350	1.232	7010	1.232	6410
1.236	6270	1.236	6380	1.236	6920	1.236	6500
1.24	6270	1.24	6320	1.24	6920	1.24	6440
1.244	6300	1.244	6290	1.244	6890	1.244	6380
1.248	6270	1.248	6230	1.248	6800	1.248	6380
1.252	6240	1.252	6200	1.252	6890	1.252	6380
1.256	6180	1.256	6020	1.256	6590	1.256	6410
1.26	6180	1.26	6230	1.26	6650	1.26	6350
1.264	6120	1.264	6230	1.264	6590	1.264	6410
1.268	6150	1.268	5990	1.268	6530	1.268	6410
1.272	6120	1.272	6080	1.272	6500	1.272	6410
1.276	6120	1.276	6050	1.276	6440	1.276	6350
1.28	6150	1.28	6110	1.28	6440	1.28	6380
1.284	6150	1.284	6080	1.284	6320	1.284	6380
1.288	6090	1.288	6080	1.288	6350	1.288	6320
1.292	6150	1.292	6020	1.292	5930	1.292	6350
1.296	6150	1.296	6020	1.296	6290	1.296	6320
1.3	6090	1.3	6050	1.3	6230	1.3	6320
1.304	6090	1.304	5660	1.304	6140	1.304	6380
1.308	6060	1.308	5990	1.308	6110	1.308	6350
1.312	6090	1.312	5900	1.312	6050	1.312	6290
1.316	6060	1.316	5870	1.316	6020	1.316	6260
1.32	6000	1.32	5810	1.32	5960	1.32	6290
1.324	6000	1.324	5810	1.324	5870	1.324	6290
1.328	6030	1.328	5780	1.328	5820	1.328	6260
1.332	6060	1.332	5780	1.332	5730	1.332	6230
1.336	5970	1.336	5750	1.336	5550	1.336	6230
1.34	5970	1.34	5750	1.34	5930	1.34	6230
1.344	6030	1.344	5750	1.344	5700	1.344	6170
1.348	6000	1.348	5720	1.348	5640	1.348	6140
1.352	5970	1.352	5690	1.352	5640	1.352	6110
1.356	5970	1.356	5690	1.356	5640	1.356	6140
1.36	5970	1.36	5660	1.36	5640	1.36	6170
1.364	5970	1.364	5690	1.364	5640	1.364	6110
1.368	5970	1.368	5630	1.368	5580	1.368	6050
1.372	5910	1.372	5660	1.372	5460	1.372	6110
1.376	5970	1.376	5630	1.376	5460	1.376	6080
1.38	6000	1.38	5630	1.38	5400	1.38	6080
1.384	6000	1.384	5600	1.384	5400	1.384	6080
1.388	5970	1.388	5600	1.388	5370	1.388	6050
1.392	5970	1.392	5600	1.392	5400	1.392	5960
1.396	6000	1.396	5570	1.396	5340	1.396	6110
1.4	6030	1.4	5600	1.4	5430	1.4	6050
1.404	6000	1.404	5630	1.404	5400	1.404	5990
1.408	5970	1.408	5570	1.408	5400	1.408	5990
1.412	6000	1.412	5540	1.412	5400	1.412	5960
1.416	6000	1.416	5540	1.416	5400	1.416	6020
1.42	5970	1.42	5510	1.42	5400	1.42	5960
1.424	6030	1.424	5510	1.424	5370	1.424	5990
1.428	6060	1.428	5480	1.428	5400	1.428	5990
1.432	6000	1.432	5540	1.432	5400	1.432	5990
1.436	6000	1.436	5510	1.436	5430	1.436	5870
1.44	6060	1.44	5450	1.44	5400	1.44	6080
1.444	6000	1.444	5540	1.444	5400	1.444	6020
1.448	6090	1.448	5570	1.448	5430	1.448	5960
1.452	6060	1.452	5600	1.452	5460	1.452	6050
1.456	6090	1.456	5660	1.456	5550	1.456	6050
1.46	6120	1.46	5630	1.46	5580	1.46	6020
1.464	6180	1.464	5660	1.464	5670	1.464	6050
1.468	6180	1.468	5660	1.468	5640	1.468	6080
1.472	6180	1.472	5690	1.472	5730	1.472	5990
1.476	6150	1.476	5690	1.476	5730	1.476	6020
1.48	6180	1.48	5690	1.48	5820	1.48	5870
1.484	6150	1.484	5720	1.484	5850	1.484	6110
1.488	6210	1.488	5810	1.488	5850	1.488	6050
1.492	6210	1.492	5720	1.492	5850	1.492	6020
1.496	6210	1.496	5780	1.496	5870	1.496	6050
1.5	6210	1.5	5780	1.5	5900	1.5	6170
1.504	6270	1.504	5810	1.504	5960	1.504	6170
1.508	6270	1.508	5870	1.508	6020	1.508	6260
1.512	6270	1.512	5930	1.512	6020	1.512	6170
1.516	6270	1.516	5930	1.516	6140	1.516	6200
1.52	6300	1.52	5960	1.52	6200	1.52	6230
1.524	6360	1.524	6050	1.524	6290	1.524	6230
1.528	6390	1.528	6050	1.528	6410	1.528	6410
1.532	6420	1.532	6080	1.532	6380	1.532	6320
1.536	6480	1.536	6140	1.536	6500	1.536	6260
1.54	6420	1.54	6170	1.54	6530	1.54	6290
1.544	6480	1.544	6170	1.544	6590	1.544	6260
1.548	6450	1.548	6230	1.548	6620	1.548	6320
1.552	6480	1.552	6200	1.552	6650	1.552	6380
1.556	6540	1.556	6290	1.556	6740	1.556	6380
1.56	6480	1.56	6350	1.56	6770	1.56	6410
1.564	6540	1.564	6380	1.564	6830	1.564	6470
1.568	6570	1.568	6440	1.568	6890	1.568	6500
1.572	6600	1.572	6470	1.572	6920	1.572	6710
1.576	6630	1.576	6530	1.576	7040	1.576	6620
1.58	6690	1.58	6560	1.58	7070	1.58	6680
1.584	6630	1.584	6560	1.584	7220	1.584	6620
1.588	6720	1.588	6590	1.588	7280	1.588	6650
1.592	6750	1.592	6700	1.592	7250	1.592	6680
1.596	6720	1.596	6650	1.596	7340	1.596	6740
1.6	6750	1.6	6700	1.6	7390	1.6	6710
1.604	6750	1.604	6730	1.604	7420	1.604	6680
1.608	6750	1.608	6730	1.608	7450	1.608	6770
1.612	6750	1.612	6790	1.612	7510	1.612	6860
1.616	6840	1.616	6850	1.616	7540	1.616	6710
1.62	6870	1.62	6850	1.62	7630	1.62	6920
1.624	6840	1.624	6910	1.624	7570	1.624	6940
1.628	6870	1.628	7000	1.628	7720	1.628	6970
1.632	6810	1.632	7030	1.632	7750	1.632	6970
1.636	6900	1.636	7030	1.636	7780	1.636	7000
1.64	6960	1.64	7150	1.64	7840	1.64	7060
1.644	6990	1.644	7150	1.644	7870	1.644	7090
1.648	7020	1.648	7150	1.648	7930	1.648	7180
1.652	6990	1.652	7210	1.652	7960	1.652	7120
1.656	6990	1.656	7150	1.656	7990	1.656	7150
1.66	6810	1.66	7210	1.66	7990	1.66	6860
1.664	7140	1.664	7180	1.664	7990	1.664	7240
1.668	7020	1.668	7240	1.668	8020	1.668	7180
1.672	6960	1.672	7270	1.672	7990	1.672	7180
1.676	7080	1.676	7240	1.676	8050	1.676	7210
1.68	7050	1.68	7240	1.68	8020	1.68	7360
1.684	7050	1.684	7270	1.684	8050	1.684	7390
1.688	7110	1.688	7270	1.688	8080	1.688	7390
1.692	7140	1.692	7360	1.692	8050	1.692	7450
1.696	7140	1.696	7390	1.696	8110	1.696	7450
1.7	7140	1.7	7390	1.7	8140	1.7	7450
1.704	6930	1.704	7390	1.704	8170	1.704	7510
1.708	7340	1.708	7030	1.708	8170	1.708	7570
1.712	7170	1.712	7480	1.712	8170	1.712	7510
1.716	7200	1.716	7480	1.716	8170	1.716	7450
1.72	7230	1.72	7420	1.72	8170	1.72	7420
1.724	7230	1.724	7450	1.724	8140	1.724	7540
1.728	7230	1.728	7420	1.728	8140	1.728	7480
1.732	7230	1.732	7420	1.732	8140	1.732	7510
1.736	7200	1.736	7450	1.736	8080	1.736	7540
1.74	7170	1.74	7450	1.74	8020	1.74	7390
1.744	7260	1.744	7420	1.744	7930	1.744	7450
1.748	7050	1.748	7420	1.748	8080	1.748	7480
1.752	7370	1.752	7390	1.752	7990	1.752	7570
1.756	7260	1.756	7450	1.756	7960	1.756	7600
1.76	7170	1.76	7420	1.76	7960	1.76	7660
1.764	7260	1.764	7390	1.764	7930	1.764	7630
1.768	7340	1.768	7420	1.768	7960	1.768	7630
1.772	7290	1.772	7420	1.772	7900	1.772	7660
1.776	7290	1.776	7390	1.776	7900	1.776	7720
1.78	7320	1.78	7450	1.78	7870	1.78	7720
1.784	7320	1.784	7360	1.784	7780	1.784	7660
1.788	7340	1.788	7330	1.788	7720	1.788	7690
1.792	7320	1.792	7330	1.792	7720	1.792	7720
1.796	7290	1.796	7300	1.796	7690	1.796	7720
1.8	7320	1.8	7270	1.8	7570	1.8	7720
1.804	7230	1.804	7420	1.804	7540	1.804	7720
1.808	7320	1.808	7330	1.808	7510	1.808	7720
1.812	7340	1.812	7270	1.812	7570	1.812	7750
1.816	7370	1.816	7300	1.816	7480	1.816	7750
1.82	7370	1.82	7330	1.82	7450	1.82	7750
1.824	7400	1.824	7330	1.824	7420	1.824	7750
1.828	7400	1.828	7300	1.828	7450	1.828	7780
1.832	7400	1.832	7300	1.832	7390	1.832	7780
1.836	7610	1.836	7240	1.836	7570	1.836	7750
1.84	7370	1.84	7270	1.84	7420	1.84	7750
1.844	7460	1.844	7240	1.844	7310	1.844	7780
1.848	7340	1.848	7420	1.848	7160	1.848	7810
1.852	7430	1.852	7270	1.852	7190	1.852	7840
1.856	7460	1.856	7210	1.856	7160	1.856	7810
1.86	7430	1.86	7240	1.86	7130	1.86	7900
1.864	7490	1.864	7270	1.864	7130	1.864	7840
1.868	7430	1.868	7240	1.868	7070	1.868	7870
1.872	7490	1.872	7300	1.872	7100	1.872	7870
1.876	7550	1.876	7270	1.876	7130	1.876	7960
1.88	7550	1.88	7300	1.88	6860	1.88	7840
1.884	7610	1.884	7300	1.884	7250	1.884	7870
1.888	7610	1.888	7510	1.888	7160	1.888	7870
1.892	7670	1.892	7180	1.892	7040	1.892	7870
1.896	7610	1.896	7420	1.896	7040	1.896	7930
1.9	7670	1.9	7300	1.9	7070	1.9	7990
1.904	7640	1.904	7210	1.904	7010	1.904	7960
1.908	7670	1.908	7390	1.908	6980	1.908	7990
1.912	7640	1.912	7270	1.912	7040	1.912	7990
1.916	7670	1.916	7360	1.916	7010	1.916	8020
1.92	7700	1.92	7390	1.92	6980	1.92	8020
1.924	7760	1.924	7390	1.924	6860	1.924	8080
1.928	7940	1.928	7330	1.928	7130	1.928	8140
1.932	7790	1.932	7420	1.932	7100	1.932	8140
1.936	7820	1.936	7540	1.936	7040	1.936	8170
1.94	7850	1.94	7420	1.94	7130	1.94	8200
1.944	7910	1.944	7510	1.944	7160	1.944	8200
1.948	7940	1.948	7480	1.948	7160	1.948	8200
1.952	7940	1.952	7510	1.952	7220	1.952	8290
1.956	8000	1.956	7570	1.956	7250	1.956	8260
1.96	8000	1.96	7600	1.96	7250	1.96	8230
1.964	7970	1.964	7630	1.964	7310	1.964	8320
1.968	8030	1.968	7690	1.968	7280	1.968	8350
1.972	8060	1.972	7690	1.972	7280	1.972	8380
1.976	8150	1.976	7690	1.976	7360	1.976	8460
1.98	8120	1.98	7900	1.98	7390	1.98	8460
1.984	8150	1.984	7840	1.984	7420	1.984	8520
1.988	8210	1.988	7900	1.988	7480	1.988	8580
1.992	8210	1.992	7930	1.992	7540	1.992	8520
1.996	8270	1.996	7930	1.996	7600	1.996	8550
2	8330	2	8020	2	7690	2	8580
2.004	8270	2.004	7990	2.004	7750	2.004	8610
2.008	8330	2.008	8080	2.008	7810	2.008	8700
2.012	8330	2.012	8050	2.012	7840	2.012	8700
2.016	8360	2.016	8140	2.016	7930	2.016	8700
2.02	8420	2.02	8170	2.02	8080	2.02	8700
2.024	8390	2.024	8020	2.024	8020	2.024	8820
2.028	8510	2.028	8460	2.028	8050	2.028	8820
2.032	8510	2.032	8280	2.032	8020	2.032	8880
2.036	8570	2.036	8340	2.036	8170	2.036	8940
2.04	8540	2.04	8460	2.04	8230	2.04	9000
2.044	8570	2.044	8460	2.044	8290	2.044	9030
2.048	8660	2.048	8550	2.048	8320	2.048	9060
2.052	8720	2.052	8610	2.052	8440	2.052	9120
2.056	8690	2.056	8670	2.056	8530	2.056	9120
2.06	8810	2.06	8700	2.06	8530	2.06	9180
2.064	8780	2.064	8790	2.064	8680	2.064	9210
2.068	8830	2.068	8820	2.068	8850	2.068	9180
2.072	8860	2.072	8820	2.072	8740	2.072	9210
2.076	8890	2.076	8910	2.076	8970	2.076	9270
2.08	8890	2.08	8940	2.08	8940	2.08	9390
2.084	8920	2.084	8940	2.084	9000	2.084	9330
2.088	8920	2.088	9000	2.088	9030	2.088	9420
2.092	8950	2.092	9060	2.092	9120	2.092	9510
2.096	9010	2.096	9150	2.096	9120	2.096	9480
2.1	9040	2.1	9210	2.1	9210	2.1	9540
2.104	9070	2.104	9270	2.104	9270	2.104	9570
2.108	9160	2.108	9270	2.108	9390	2.108	9690
2.112	9190	2.112	9360	2.112	9390	2.112	9750
2.116	9220	2.116	9450	2.116	9450	2.116	9750
2.12	9220	2.12	9450	2.12	9570	2.12	9720
2.124	9310	2.124	9450	2.124	9600	2.124	9750
2.128	9310	2.128	9570	2.128	9630	2.128	9780
2.132	9310	2.132	9570	2.132	9720	2.132	9780
2.136	9310	2.136	9630	2.136	9750	2.136	9840
2.14	9370	2.14	9660	2.14	9780	2.14	9900
2.144	9400	2.144	9680	2.144	9870	2.144	9950
2.148	9430	2.148	9770	2.148	9870	2.148	9950
2.152	9460	2.152	9710	2.152	9900	2.152	10010
2.156	9460	2.156	9830	2.156	9930	2.156	10040
2.16	9490	2.16	9860	2.16	9990	2.16	10070
2.164	9550	2.164	9830	2.164	10020	2.164	10100
2.168	9550	2.168	9950	2.168	10050	2.168	10100
2.172	9610	2.172	9950	2.172	10050	2.172	10160
2.176	9580	2.176	9980	2.176	10140	2.176	10250
2.18	9640	2.18	10040	2.18	10200	2.18	10280
2.184	9700	2.184	10010	2.184	10230	2.184	10250
2.188	9700	2.188	10070	2.188	10320	2.188	10280
2.192	9730	2.192	10070	2.192	10230	2.192	10310
2.196	9760	2.196	10070	2.196	10260	2.196	10370
2.2	9760	2.2	10100	2.2	10230	2.2	10400
2.204	9730	2.204	10100	2.204	10290	2.204	10550
2.208	9820	2.208	10130	2.208	10290	2.208	10430
2.212	9790	2.212	10130	2.212	10260	2.212	10400
2.216	9850	2.216	10130	2.216	10260	2.216	10490
2.22	9910	2.22	10160	2.22	10290	2.22	10550
2.224	9940	2.224	10160	2.224	10290	2.224	10520
2.228	9970	2.228	10250	2.228	10340	2.228	10550
2.232	9940	2.232	10250	2.232	10320	2.232	10550
2.236	9940	2.236	10250	2.236	10290	2.236	10550
2.24	10030	2.24	10280	2.24	10370	2.24	10610
2.244	10000	2.244	10280	2.244	10370	2.244	10190
2.248	10060	2.248	10340	2.248	10400	2.248	10820
2.252	10060	2.252	10280	2.252	10370	2.252	10580
2.256	10030	2.256	10280	2.256	10340	2.256	10700
2.26	9940	2.26	10250	2.26	10320	2.26	10640
2.264	9970	2.264	10280	2.264	10290	2.264	10670
2.268	9880	2.268	10250	2.268	10290	2.268	10700
2.272	9880	2.272	10160	2.272	10260	2.272	10700
2.276	9970	2.276	10250	2.276	10170	2.276	10640
2.28	9880	2.28	10250	2.28	10200	2.28	10670
2.284	9970	2.284	10160	2.284	10170	2.284	10670
2.288	10000	2.288	10190	2.288	10170	2.288	10670
2.292	10000	2.292	10190	2.292	10170	2.292	10520
2.296	10030	2.296	10220	2.296	10140	2.296	10670
2.3	10030	2.3	10190	2.3	10140	2.3	10550
2.304	10030	2.304	10190	2.304	10110	2.304	10550
2.308	10060	2.308	10220	2.308	10140	2.308	10550
2.312	10090	2.312	10130	2.312	10140	2.312	10610
2.316	10060	2.316	10160	2.316	10050	2.316	10520
2.32	10030	2.32	10100	2.32	10050	2.32	10580
2.324	10060	2.324	10070	2.324	9990	2.324	10580
2.328	10060	2.328	10040	2.328	9990	2.328	10550
2.332	10150	2.332	10040	2.332	9960	2.332	10520
2.336	9940	2.336	10040	2.336	9960	2.336	10220
2.34	10030	2.34	10070	2.34	9960	2.34	10700
2.344	9970	2.344	9980	2.344	9900	2.344	10490
2.348	9970	2.348	9980	2.348	9870	2.348	10520
2.352	10000	2.352	10010	2.352	9870	2.352	10400
2.356	10000	2.356	9980	2.356	9900	2.356	10400
2.36	10060	2.36	9980	2.36	9900	2.36	10370
2.364	10030	2.364	9980	2.364	9840	2.364	10280
2.368	10090	2.368	9980	2.368	9840	2.368	10310
2.372	10090	2.372	9950	2.372	9840	2.372	10310
2.376	10030	2.376	9980	2.376	9840	2.376	10340
2.38	9940	2.38	9980	2.38	9810	2.38	10190
2.384	10150	2.384	9980	2.384	9780	2.384	10430
2.388	10030	2.388	9950	2.388	9780	2.388	10280
2.392	10000	2.392	9950	2.392	9750	2.392	10280
2.396	10030	2.396	9920	2.396	9750	2.396	10250
2.4	10090	2.4	9950	2.4	9720	2.4	10070
2.404	10090	2.404	9890	2.404	9780	2.404	9950
2.408	10090	2.408	9920	2.408	9780	2.408	9870
2.412	10090	2.412	9950	2.412	9840	2.412	9750
2.416	10120	2.416	9980	2.416	9810	2.416	9720
2.42	10120	2.42	9980	2.42	9840	2.42	9630
2.424	10180	2.424	9980	2.424	9840	2.424	9660
2.428	10270	2.428	9860	2.428	9870	2.428	9630
2.432	10120	2.432	10070	2.432	9870	2.432	9630
2.436	10150	2.436	9980	2.436	9870	2.436	9600
2.44	10120	2.44	9950	2.44	9900	2.44	9660
2.444	10150	2.444	10040	2.444	9900	2.444	9630
2.448	10180	2.448	9980	2.448	9960	2.448	9600
2.452	10210	2.452	10040	2.452	9990	2.452	9600
2.456	10270	2.456	10100	2.456	9960	2.456	9570
2.46	10210	2.46	10100	2.46	9990	2.46	9510
2.464	10300	2.464	10130	2.464	10020	2.464	9480
2.468	10270	2.468	10190	2.468	10080	2.468	9420
2.472	10270	2.472	10370	2.472	10200	2.472	9330
2.476	10300	2.476	10310	2.476	10200	2.476	9180
2.48	10090	2.48	10310	2.48	10170	2.48	8880
2.484	10090	2.484	10280	2.484	10230	2.484	8970
2.488	10120	2.488	10370	2.488	10260	2.488	9060
2.492	10060	2.492	10340	2.492	10260	2.492	9120
2.496	10060	2.496	10370	2.496	10320	2.496	9150
2.5	10000	2.5	10400	2.5	10400	2.5	9270
2.504	10030	2.504	10460	2.504	10430	2.504	9270
2.508	10030	2.508	10460	2.508	10430	2.508	9270
2.512	10000	2.512	10520	2.512	10490	2.512	9270
2.516	10350	2.516	10580	2.516	10580	2.516	9240
2.52	10090	2.52	10730	2.52	10700	2.52	9270
2.524	10090	2.524	10700	2.524	10700	2.524	9210
2.528	10120	2.528	10700	2.528	10730	2.528	9180
2.532	10060	2.532	10760	2.532	10850	2.532	9150
2.536	10120	2.536	10850	2.536	10910	2.536	9180
2.54	10120	2.54	10880	2.54	10940	2.54	9180
2.544	10120	2.544	10910	2.544	11000	2.544	9300
2.548	10180	2.548	10970	2.548	11030	2.548	9390
2.552	10030	2.552	10970	2.552	11120	2.552	9360
2.556	9970	2.556	11000	2.556	11150	2.556	9450
2.56	9790	2.56	11030	2.56	11120	2.56	9540
2.564	9970	2.564	11290	2.564	11300	2.564	9540
2.568	9760	2.568	11150	2.568	11270	2.568	9600
2.572	9760	2.572	11230	2.572	11390	2.572	9600
2.576	9700	2.576	11180	2.576	11390	2.576	9600
2.58	9820	2.58	11260	2.58	11510	2.58	9630
2.584	9760	2.584	11350	2.584	11570	2.584	9630
2.588	9760	2.588	11440	2.588	11630	2.588	9540
2.592	9790	2.592	11470	2.592	11660	2.592	9630
2.596	9700	2.596	11500	2.596	11750	2.596	9660
2.6	9640	2.6	11500	2.6	11810	2.6	9660
2.604	9430	2.604	11560	2.604	11860	2.604	9690
2.608	9640	2.608	11680	2.608	11890	2.608	9780
2.612	9610	2.612	11680	2.612	11890	2.612	9900
2.616	9580	2.616	11650	2.616	11890	2.616	10010
2.62	9640	2.62	11710	2.62	11920	2.62	10130
2.624	9610	2.624	11680	2.624	12040	2.624	10220
2.628	9640	2.628	11740	2.628	12100	2.628	10310
2.632	9580	2.632	11830	2.632	12040	2.632	10310
2.636	9580	2.636	11860	2.636	12040	2.636	10370
2.64	9550	2.64	11920	2.64	12130	2.64	10400
2.644	9490	2.644	11980	2.644	12190	2.644	10400
2.648	9430	2.648	11980	2.648	12070	2.648	10340
2.652	9610	2.652	11800	2.652	12340	2.652	10460
2.656	9490	2.656	12220	2.656	12340	2.656	10430
2.66	9430	2.66	12070	2.66	12280	2.66	10460
2.664	9400	2.664	12010	2.664	12370	2.664	10550
2.668	9430	2.668	12040	2.668	12370	2.668	10580
2.672	9310	2.672	12100	2.672	12340	2.672	10670
2.676	9250	2.676	12130	2.676	12340	2.676	10760
2.68	9220	2.68	12100	2.68	12370	2.68	10820
2.684	9250	2.684	12130	2.684	12370	2.684	10910
2.688	9280	2.688	12250	2.688	12400	2.688	11000
2.692	9340	2.692	12250	2.692	12370	2.692	11000
2.696	9370	2.696	12010	2.696	12400	2.696	11090
2.7	9490	2.7	12550	2.7	12490	2.7	11120
2.704	9550	2.704	12280	2.704	12430	2.704	11150
2.708	9580	2.708	12220	2.708	12430	2.708	11210
2.712	9610	2.712	12280	2.712	12430	2.712	11240
2.716	9610	2.716	12250	2.716	12400	2.716	11360
2.72	9580	2.72	12280	2.72	12400	2.72	11360
2.724	9520	2.724	12280	2.724	12400	2.724	11390
2.728	9610	2.728	12310	2.728	12460	2.728	11410
2.732	9550	2.732	12220	2.732	12400	2.732	11470
2.736	9580	2.736	12250	2.736	12400	2.736	11440
2.74	9580	2.74	12220	2.74	12280	2.74	11530
2.744	9580	2.744	12400	2.744	12400	2.744	11530
2.748	9550	2.748	12190	2.748	12280	2.748	11650
2.752	9520	2.752	12160	2.752	12280	2.752	11620
2.756	9490	2.756	12130	2.756	12280	2.756	11500
2.76	9430	2.76	12130	2.76	12310	2.76	11590
2.764	9460	2.764	12130	2.764	12250	2.764	11590
2.768	9430	2.768	12010	2.768	12190	2.768	11590
2.772	9520	2.772	11980	2.772	12160	2.772	11620
2.776	9670	2.776	11890	2.776	12160	2.776	11710
2.78	9700	2.78	11860	2.78	12160	2.78	11710
2.784	9760	2.784	11800	2.784	12040	2.784	11770
2.788	9850	2.788	11710	2.788	12130	2.788	11860
2.792	9820	2.792	11710	2.792	12040	2.792	11920
2.796	9910	2.796	11650	2.796	11950	2.796	11890
2.8	9880	2.8	11560	2.8	12010	2.8	11980
2.804	9940	2.804	11530	2.804	11950	2.804	11950
2.808	9940	2.808	11530	2.808	11890	2.808	11860
2.812	10000	2.812	11470	2.812	11920	2.812	11920
2.816	10030	2.816	11440	2.816	11890	2.816	11830
2.82	9970	2.82	11440	2.82	11860	2.82	11800
2.824	10090	2.824	11350	2.824	11830	2.824	11770
2.828	10030	2.828	11260	2.828	11780	2.828	11770
2.832	9970	2.832	11180	2.832	11720	2.832	11710
2.836	9970	2.836	11030	2.836	11750	2.836	11710
2.84	9970	2.84	10970	2.84	11690	2.84	11650
2.844	9940	2.844	10850	2.844	11690	2.844	11710
2.848	9970	2.848	10730	2.848	11660	2.848	11770
2.852	10030	2.852	10670	2.852	11630	2.852	11770
2.856	10090	2.856	10640	2.856	11570	2.856	11740
2.86	10210	2.86	10520	2.86	11570	2.86	11770
2.864	10240	2.864	10490	2.864	11510	2.864	11710
2.868	10320	2.868	10490	2.868	11480	2.868	11710
2.872	10320	2.872	10400	2.872	11450	2.872	11410
2.876	10380	2.876	10340	2.876	11450	2.876	11710
2.88	10410	2.88	10310	2.88	11420	2.88	11590
2.884	10410	2.884	10250	2.884	11420	2.884	11500
2.888	10410	2.888	10160	2.888	11390	2.888	11440
2.892	10470	2.892	10040	2.892	11420	2.892	11470
2.896	10500	2.896	9980	2.896	11360	2.896	11440
2.9	10500	2.9	9830	2.9	11330	2.9	11390
2.904	10470	2.904	9740	2.904	11300	2.904	11390
2.908	10530	2.908	9660	2.908	11300	2.908	11360
2.912	10500	2.912	9570	2.912	11270	2.912	11330
2.916	10530	2.916	9540	2.916	11240	2.916	11360
2.92	10470	2.92	9480	2.92	11240	2.92	11150
2.924	10530	2.924	9420	2.924	11210	2.924	11330
2.928	10530	2.928	9480	2.928	11180	2.928	11120
2.932	10590	2.932	9480	2.932	11240	2.932	11000
2.936	10590	2.936	9480	2.936	11210	2.936	10910
2.94	10590	2.94	9390	2.94	11210	2.94	10850
2.944	10620	2.944	9390	2.944	11240	2.944	10820
2.948	10560	2.948	9330	2.948	11210	2.948	10820
2.952	10560	2.952	9270	2.952	11240	2.952	10790
2.956	10620	2.956	9210	2.956	11210	2.956	10760
2.96	10530	2.96	9240	2.96	11180	2.96	10790
2.964	10620	2.964	9120	2.964	11180	2.964	10910
2.968	10650	2.968	9120	2.968	11180	2.968	10820
2.972	10590	2.972	9120	2.972	11240	2.972	10700
2.976	10620	2.976	9150	2.976	11240	2.976	10670
2.98	10680	2.98	9090	2.98	11240	2.98	10670
2.984	10620	2.984	9150	2.984	11210	2.984	10610
2.988	10650	2.988	9180	2.988	11240	2.988	10550
2.992	10620	2.992	9240	2.992	11270	2.992	10490
2.996	10620	2.996	9270	2.996	11300	2.996	10490
3	10560	3	9240	3	11270	3	10400
3.004	10590	3.004	9300	3.004	11330	3.004	10280
3.008	10560	3.008	9300	3.008	11360	3.008	10370
3.012	10500	3.012	9300	3.012	11360	3.012	10280
3.016	10440	3.016	9240	3.016	11390	3.016	10280
3.02	10440	3.02	9240	3.02	11450	3.02	10220
3.024	10440	3.024	9210	3.024	11420	3.024	10280
3.028	10380	3.028	9300	3.028	11420	3.028	10250
3.032	10320	3.032	9330	3.032	11480	3.032	10340
3.036	10380	3.036	9360	3.036	11480	3.036	10220
3.04	10380	3.04	9420	3.04	11450	3.04	10220
3.044	10320	3.044	9480	3.044	11480	3.044	10280
3.048	10300	3.048	9600	3.048	11510	3.048	10220
3.052	10320	3.052	9660	3.052	11510	3.052	10280
3.056	10270	3.056	9740	3.056	11570	3.056	10130
3.06	10350	3.06	9800	3.06	11600	3.06	10250
3.064	10350	3.064	9830	3.064	11630	3.064	10160
3.068	10270	3.068	9890	3.068	11630	3.068	10190
3.072	10270	3.072	9890	3.072	11690	3.072	10100
3.076	10300	3.076	9950	3.076	11690	3.076	10130
3.08	10240	3.08	10010	3.08	11690	3.08	10130
3.084	10120	3.084	9950	3.084	11720	3.084	10160
3.088	10150	3.088	10010	3.088	11750	3.088	10100
3.092	10120	3.092	10160	3.092	11780	3.092	10220
3.096	10000	3.096	10220	3.096	11750	3.096	9870
3.1	9970	3.1	10190	3.1	11750	3.1	10250
3.104	10060	3.104	10280	3.104	11830	3.104	10280
3.108	10030	3.108	10370	3.108	11920	3.108	10100
3.112	9940	3.112	10430	3.112	11860	3.112	10190
3.116	9940	3.116	10550	3.116	11860	3.116	10190
3.12	9970	3.12	10640	3.12	11890	3.12	10220
3.124	9910	3.124	10700	3.124	11890	3.124	10190
3.128	9850	3.128	10700	3.128	11980	3.128	10220
3.132	9850	3.132	10760	3.132	11980	3.132	10190
3.136	9820	3.136	10850	3.136	12010	3.136	10220
3.14	9760	3.14	10910	3.14	11920	3.14	10190
3.144	9730	3.144	10910	3.144	11950	3.144	10430
3.148	9730	3.148	10910	3.148	11950	3.148	10340
3.152	9820	3.152	11150	3.152	11920	3.152	10280
3.156	9700	3.156	11090	3.156	11980	3.156	10310
3.16	9700	3.16	11180	3.16	11950	3.16	10340
3.164	9700	3.164	11200	3.164	11980	3.164	10430
3.168	9670	3.168	11290	3.168	11980	3.168	10430
3.172	9670	3.172	11350	3.172	11980	3.172	10430
3.176	9670	3.176	11320	3.176	12010	3.176	10460
3.18	9580	3.18	11380	3.18	12010	3.18	10430
3.184	9580	3.184	11380	3.184	11980	3.184	10460
3.188	9550	3.188	11410	3.188	12040	3.188	10400
3.192	9490	3.192	11320	3.192	12070	3.192	10460
3.196	9550	3.196	11500	3.196	12040	3.196	10490
3.2	9370	3.2	11500	3.2	11980	3.2	10460
3.204	9400	3.204	11440	3.204	11890	3.204	10490
3.208	9340	3.208	11560	3.208	11920	3.208	10520
3.212	9370	3.212	11650	3.212	11890	3.212	10610
3.216	9310	3.216	11650	3.216	11860	3.216	10610
3.22	9340	3.22	11680	3.22	11860	3.22	10640
3.224	9340	3.224	11680	3.224	11830	3.224	10730
3.228	9460	3.228	11680	3.228	11860	3.228	10670
3.232	9430	3.232	11710	3.232	11810	3.232	10730
3.236	9160	3.236	11590	3.236	11540	3.236	10730
3.24	9490	3.24	11770	3.24	11860	3.24	10760
3.244	9460	3.244	11620	3.244	11720	3.244	10760
3.248	9400	3.248	11620	3.248	11720	3.248	10790
3.252	9400	3.252	11590	3.252	11660	3.252	10850
3.256	9400	3.256	11500	3.256	11690	3.256	10880
3.26	9430	3.26	11500	3.26	11600	3.26	10820
3.264	9430	3.264	11500	3.264	11600	3.264	10850
3.268	9400	3.268	11530	3.268	11600	3.268	10880
3.272	9340	3.272	11500	3.272	11540	3.272	10910
3.276	9310	3.276	11500	3.276	11450	3.276	10880
3.28	9010	3.28	11350	3.28	11420	3.28	11030
3.284	9370	3.284	11470	3.284	11360	3.284	11000
3.288	9340	3.288	11410	3.288	11450	3.288	10940
3.292	9220	3.292	11350	3.292	11330	3.292	10970
3.296	9280	3.296	11350	3.296	11240	3.296	10910
3.3	9340	3.3	11260	3.3	11270	3.3	10910
3.304	9370	3.304	11200	3.304	11240	3.304	10940
3.308	9370	3.308	11120	3.308	11180	3.308	10940
3.312	9430	3.312	11030	3.312	11150	3.312	10970
3.316	9430	3.316	10970	3.316	11150	3.316	11000
3.32	9430	3.32	10970	3.32	11090	3.32	10970
3.324	9460	3.324	11060	3.324	11000	3.324	10910
3.328	9520	3.328	10820	3.328	11150	3.328	10970
3.332	9580	3.332	10850	3.332	10970	3.332	10940
3.336	9520	3.336	10700	3.336	10880	3.336	10940
3.34	9490	3.34	10670	3.34	10880	3.34	10940
3.344	9580	3.344	10640	3.344	10820	3.344	10910
3.348	9580	3.348	10580	3.348	10730	3.348	10850
3.352	9550	3.352	10520	3.352	10760	3.352	10850
3.356	9580	3.356	10460	3.356	10790	3.356	10850
3.36	9550	3.36	10310	3.36	10700	3.36	10820
3.364	9580	3.364	10220	3.364	10700	3.364	10790
3.368	9550	3.368	10250	3.368	10670	3.368	10760
3.372	9730	3.372	9950	3.372	10550	3.372	10700
3.376	9610	3.376	10070	3.376	10640	3.376	10700
3.38	9520	3.38	9830	3.38	10520	3.38	10670
3.384	9580	3.384	9770	3.384	10430	3.384	10640
3.388	9610	3.388	9740	3.388	10430	3.388	10640
3.392	9640	3.392	9740	3.392	10400	3.392	10550
3.396	9670	3.396	9710	3.396	10370	3.396	10580
3.4	9670	3.4	9710	3.4	10370	3.4	10520
3.404	9730	3.404	9570	3.404	10320	3.404	10490
3.408	9730	3.408	9540	3.408	10290	3.408	10400
3.412	9760	3.412	9450	3.412	10320	3.412	10340
3.416	9760	3.416	9480	3.416	10080	3.416	10340
3.42	9820	3.42	9450	3.42	10340	3.42	10280
3.424	9850	3.424	9210	3.424	10260	3.424	10250
3.428	9880	3.428	9180	3.428	10200	3.428	10190
3.432	9880	3.432	9150	3.432	10140	3.432	10250
3.436	9910	3.436	9060	3.436	10170	3.436	10160
3.44	9910	3.44	8970	3.44	10140	3.44	10130
3.444	9880	3.444	8940	3.444	10080	3.444	10100
3.448	9850	3.448	8880	3.448	10080	3.448	10070
3.452	9850	3.452	8850	3.452	10080	3.452	9980
3.456	9850	3.456	8880	3.456	10020	3.456	9980
3.46	9820	3.46	9210	3.46	9960	3.46	9870
3.464	9850	3.464	8850	3.464	10080	3.464	9840
3.468	9850	3.468	8760	3.468	10080	3.468	9720
3.472	9910	3.472	8760	3.472	10020	3.472	9690
3.476	9880	3.476	8760	3.476	10080	3.476	9600
3.48	9850	3.48	8700	3.48	10110	3.48	9600
3.484	9850	3.484	8640	3.484	10080	3.484	9510
3.488	9850	3.488	8580	3.488	10080	3.488	9510
3.492	9880	3.492	8580	3.492	10020	3.492	9420
3.496	9850	3.496	8550	3.496	10020	3.496	9480
3.5	9850	3.5	8550	3.5	9990	3.5	9450
3.504	9880	3.504	8550	3.504	9810	3.504	9480
3.508	9910	3.508	8520	3.508	10170	3.508	9450
3.512	9940	3.512	8520	3.512	9960	3.512	9420
3.516	9880	3.516	8520	3.516	9990	3.516	9360
3.52	9850	3.52	8460	3.52	9990	3.52	9300
3.524	9820	3.524	8550	3.524	10020	3.524	9270
3.528	9790	3.528	8550	3.528	10080	3.528	9210
3.532	9820	3.532	8550	3.532	10050	3.532	9150
3.536	9730	3.536	8580	3.536	10110	3.536	9120
3.54	9700	3.54	8550	3.54	10140	3.54	9030
3.544	9640	3.544	8550	3.544	10140	3.544	9000
3.548	9550	3.548	8610	3.548	10140	3.548	8970
3.552	9550	3.552	8610	3.552	10080	3.552	9060
3.556	9520	3.556	8610	3.556	10110	3.556	9000
3.56	9520	3.56	8610	3.56	10140	3.56	8970
3.564	9550	3.564	8550	3.564	10110	3.564	8970
3.568	9520	3.568	8640	3.568	10110	3.568	8970
3.572	9460	3.572	8610	3.572	10110	3.572	9000
3.576	9460	3.576	8670	3.576	10200	3.576	9030
3.58	9520	3.58	8730	3.58	10140	3.58	9000
3.584	9490	3.584	8760	3.584	10200	3.584	8940
3.588	9520	3.588	8820	3.588	10170	3.588	8940
3.592	9520	3.592	8850	3.592	10230	3.592	8880
3.596	9490	3.596	8880	3.596	10230	3.596	9000
3.6	9430	3.6	8940	3.6	10260	3.6	8880
3.604	9370	3.604	8970	3.604	10230	3.604	8820
3.608	9280	3.608	9000	3.608	10290	3.608	8880
3.612	9220	3.612	9060	3.612	10320	3.612	8910
3.616	9100	3.616	9090	3.616	10260	3.616	8910
3.62	9130	3.62	9090	3.62	10290	3.62	8880
3.624	9070	3.624	9120	3.624	10290	3.624	8880
3.628	9010	3.628	9090	3.628	10260	3.628	8910
3.632	8920	3.632	9180	3.632	10230	3.632	8880
3.636	8980	3.636	9210	3.636	10260	3.636	8880
3.64	8920	3.64	9270	3.64	10260	3.64	8700
3.644	8920	3.644	9330	3.644	10340	3.644	9000
3.648	8890	3.648	9360	3.648	10340	3.648	8910
3.652	8920	3.652	9420	3.652	10340	3.652	8850
3.656	8920	3.656	9510	3.656	10340	3.656	8910
3.66	8830	3.66	9570	3.66	10340	3.66	8910
3.664	8830	3.664	9570	3.664	10340	3.664	8910
3.668	8750	3.668	9600	3.668	10320	3.668	8970
3.672	8720	3.672	9600	3.672	10340	3.672	8940
3.676	8720	3.676	9680	3.676	10290	3.676	9000
3.68	8660	3.68	9710	3.68	10320	3.68	9060
3.684	8600	3.684	9740	3.684	10320	3.684	9000
3.688	8630	3.688	9800	3.688	10290	3.688	9150
3.692	8540	3.692	9770	3.692	10320	3.692	9090
3.696	8480	3.696	9860	3.696	10290	3.696	9000
3.7	8510	3.7	9860	3.7	10260	3.7	9060
3.704	8540	3.704	9890	3.704	10260	3.704	9060
3.708	8450	3.708	9980	3.708	10290	3.708	8970
3.712	8450	3.712	9980	3.712	10290	3.712	9060
3.716	8420	3.716	10040	3.716	10290	3.716	9000
3.72	8390	3.72	10070	3.72	10230	3.72	9030
3.724	8360	3.724	10070	3.724	10230	3.724	9060
3.728	8360	3.728	10100	3.728	10200	3.728	9180
3.732	8330	3.732	10130	3.732	10230	3.732	9120
3.736	8300	3.736	10100	3.736	10170	3.736	9240
3.74	8270	3.74	10160	3.74	10140	3.74	9180
3.744	8270	3.744	10190	3.744	10110	3.744	9150
3.748	8270	3.748	10190	3.748	10080	3.748	9240
3.752	8330	3.752	10190	3.752	10020	3.752	9180
3.756	8360	3.756	10190	3.756	10080	3.756	9210
3.76	8390	3.76	10190	3.76	10020	3.76	9240
3.764	8330	3.764	10220	3.764	10050	3.764	9210
3.768	8330	3.768	10220	3.768	9960	3.768	9240
3.772	8360	3.772	10220	3.772	10020	3.772	9180
3.776	8270	3.776	10250	3.776	9990	3.776	9000
3.78	8420	3.78	10220	3.78	9960	3.78	9300
3.784	8330	3.784	10190	3.784	9930	3.784	9240
3.788	8270	3.788	10190	3.788	9930	3.788	9180
3.792	8270	3.792	10130	3.792	9840	3.792	9180
3.796	8300	3.796	10100	3.796	9840	3.796	9240
3.8	8270	3.8	10070	3.8	9840	3.8	9240
3.804	8270	3.804	10070	3.804	9810	3.804	9180
3.808	8240	3.808	10010	3.808	9720	3.808	9180
3.812	8270	3.812	10040	3.812	9690	3.812	9210
3.816	8210	3.816	10010	3.816	9690	3.816	9150
3.82	8270	3.82	9980	3.82	9630	3.82	9000
3.824	8330	3.824	9980	3.824	9600	3.824	9060
3.828	8300	3.828	9890	3.828	9600	3.828	9150
3.832	8300	3.832	9890	3.832	9570	3.832	9030
3.836	8360	3.836	9800	3.836	9600	3.836	9000
3.84	8300	3.84	9770	3.84	9540	3.84	9060
3.844	8390	3.844	9710	3.844	9480	3.844	9000
3.848	8390	3.848	9680	3.848	9480	3.848	9030
3.852	8390	3.852	9660	3.852	9390	3.852	9030
3.856	8390	3.856	9600	3.856	9450	3.856	9060
3.86	8360	3.86	9540	3.86	9330	3.86	9060
3.864	8270	3.864	9450	3.864	9360	3.864	9060
3.868	8570	3.868	9450	3.868	9330	3.868	8940
3.872	8420	3.872	9480	3.872	9270	3.872	8850
3.876	8300	3.876	9330	3.876	9210	3.876	8790
3.88	8390	3.88	9240	3.88	9240	3.88	8760
3.884	8420	3.884	9180	3.884	9240	3.884	8730
3.888	8360	3.888	9150	3.888	9210	3.888	8640
3.892	8390	3.892	9090	3.892	9150	3.892	8550
3.896	8360	3.896	9000	3.896	9180	3.896	8550
3.9	8360	3.9	8910	3.9	9090	3.9	8520
3.904	8300	3.904	8820	3.904	9120	3.904	8520
3.908	7970	3.908	8760	3.908	8940	3.908	8550
3.912	8570	3.912	8640	3.912	9060	3.912	8520
3.916	8360	3.916	8730	3.916	9060	3.916	8520
3.92	8390	3.92	8670	3.92	9000	3.92	8520
3.924	8450	3.924	8490	3.924	8970	3.924	8460
3.928	8480	3.928	8520	3.928	8940	3.928	8410
3.932	8450	3.932	8490	3.932	8970	3.932	8380
3.936	8450	3.936	8460	3.936	8970	3.936	8290
3.94	8420	3.94	8430	3.94	8940	3.94	8200
3.944	8450	3.944	8340	3.944	8880	3.944	8140
3.948	8420	3.948	8280	3.948	8910	3.948	8110
3.952	8390	3.952	8280	3.952	8910	3.952	8050
3.956	8570	3.956	7990	3.956	8740	3.956	8020
3.96	8300	3.96	8140	3.96	8910	3.96	8020
3.964	8300	3.964	8110	3.964	8850	3.964	7990
3.968	8210	3.968	7960	3.968	8830	3.968	7960
3.972	8240	3.972	7990	3.972	8880	3.972	7960
3.976	8240	3.976	7930	3.976	8850	3.976	7900
3.98	8180	3.98	7930	3.98	8830	3.98	7930
3.984	8150	3.984	7870	3.984	8850	3.984	7960
3.988	8150	3.988	7840	3.988	8850	3.988	7840
3.992	8150	3.992	7870	3.992	8830	3.992	7810
3.996	8150	3.996	7840	3.996	8830	3.996	7750
4	8270	4	7570	4	8800	4	7750
4.004	8120	4.004	7990	4.004	8910	4.004	7810
4.008	8180	4.008	7780	4.008	8850	4.008	7660
4.012	8090	4.012	7810	4.012	8800	4.012	7600
4.016	8030	4.016	7720	4.016	8830	4.016	7630
4.02	8030	4.02	7750	4.02	8830	4.02	7600
4.024	8000	4.024	7690	4.024	8830	4.024	7600
4.028	7940	4.028	7690	4.028	8830	4.028	7450
4.032	7910	4.032	7660	4.032	8800	4.032	7540
4.036	7880	4.036	7690	4.036	8850	4.036	7570
4.04	7790	4.04	7690	4.04	8830	4.04	7570
4.044	7970	4.044	7660	4.044	8590	4.044	7540
4.048	7760	4.048	7720	4.048	8910	4.048	7540
4.052	7760	4.052	7720	4.052	8880	4.052	7540
4.056	7670	4.056	7630	4.056	8740	4.056	7510
4.06	7670	4.06	7690	4.06	8850	4.06	7420
4.064	7670	4.064	7690	4.064	8880	4.064	7420
4.068	7610	4.068	7720	4.068	8830	4.068	7360
4.072	7640	4.072	7720	4.072	8880	4.072	7330
4.076	7580	4.076	7720	4.076	8910	4.076	7330
4.08	7550	4.08	7690	4.08	8880	4.08	7330
4.084	7520	4.084	7750	4.084	8880	4.084	7420
4.088	7230	4.088	7750	4.088	8830	4.088	7480
4.092	7460	4.092	7330	4.092	8850	4.092	7450
4.096	7400	4.096	7990	4.096	8970	4.096	7540
4.1	7320	4.1	7870	4.1	8830	4.1	7510
4.104	7290	4.104	7810	4.104	8850	4.104	7480
4.108	7290	4.108	7840	4.108	8880	4.108	7480
4.112	7290	4.112	7930	4.112	8910	4.112	7510
4.116	7230	4.116	7930	4.116	8880	4.116	7450
4.12	7200	4.12	7960	4.12	8880	4.12	7480
4.124	7200	4.124	7990	4.124	8910	4.124	7450
4.128	7140	4.128	7960	4.128	8910	4.128	7420
4.132	7080	4.132	8050	4.132	8940	4.132	7450
4.136	7050	4.136	7840	4.136	9150	4.136	7420
4.14	7020	4.14	8080	4.14	8940	4.14	7450
4.144	6990	4.144	8110	4.144	8940	4.144	7540
4.148	6960	4.148	8050	4.148	8880	4.148	7510
4.152	6990	4.152	8140	4.152	8910	4.152	7600
4.156	6930	4.156	8140	4.156	8880	4.156	7600
4.16	6840	4.16	8140	4.16	8850	4.16	7600
4.164	6810	4.164	8170	4.164	8850	4.164	7630
4.168	6780	4.168	8250	4.168	8850	4.168	7690
4.172	6780	4.172	8280	4.172	8880	4.172	7690
4.176	6780	4.176	8280	4.176	8910	4.176	7630
4.18	6780	4.18	8310	4.18	8680	4.18	7660
4.184	6750	4.184	8200	4.184	8940	4.184	7720
4.188	6750	4.188	8400	4.188	8880	4.188	7720
4.192	6780	4.192	8280	4.192	8830	4.192	7690
4.196	6660	4.196	8370	4.196	8850	4.196	7720
4.2	6720	4.2	8400	4.2	8880	4.2	7720
4.204	6690	4.204	8400	4.204	8850	4.204	7780
4.208	6660	4.208	8400	4.208	8850	4.208	7750
4.212	6600	4.212	8460	4.212	8830	4.212	7780
4.216	6600	4.216	8400	4.216	8770	4.216	7780
4.22	6540	4.22	8400	4.22	8800	4.22	7840
4.224	6570	4.224	8460	4.224	8560	4.224	7810
4.228	6540	4.228	8460	4.228	8770	4.228	7870
4.232	6510	4.232	8430	4.232	8710	4.232	7900
4.236	6540	4.236	8460	4.236	8710	4.236	7900
4.24	6540	4.24	8430	4.24	8710	4.24	7870
4.244	6480	4.244	8460	4.244	8710	4.244	7870
4.248	6540	4.248	8430	4.248	8680	4.248	7840
4.252	6510	4.252	8370	4.252	8650	4.252	7870
4.256	6540	4.256	8340	4.256	8620	4.256	7870
4.26	6510	4.26	8370	4.26	8590	4.26	7870
4.264	6540	4.264	8370	4.264	8530	4.264	7930
4.268	6510	4.268	8370	4.268	8560	4.268	7930
4.272	6480	4.272	8370	4.272	8500	4.272	7930
4.276	6480	4.276	8340	4.276	8500	4.276	7930
4.28	6510	4.28	8340	4.28	8470	4.28	7870
4.284	6510	4.284	8340	4.284	8380	4.284	7900
4.288	6480	4.288	8310	4.288	8410	4.288	7900
4.292	6480	4.292	8280	4.292	8350	4.292	7840
4.296	6510	4.296	8250	4.296	8380	4.296	7870
4.3	6510	4.3	8250	4.3	8350	4.3	7870
4.304	6480	4.304	8140	4.304	8290	4.304	7870
4.308	6510	4.308	8140	4.308	8290	4.308	7780
4.312	6480	4.312	8050	4.312	8290	4.312	7840
4.316	6480	4.316	7990	4.316	8260	4.316	7960
4.32	6540	4.32	7990	4.32	8200	4.32	7960
4.324	6540	4.324	7930	4.324	8200	4.324	7870
4.328	6540	4.328	7870	4.328	8140	4.328	7810
4.332	6540	4.332	7870	4.332	8080	4.332	7840
4.336	6510	4.336	7900	4.336	8110	4.336	7810
4.34	6570	4.34	7780	4.34	8110	4.34	7840
4.344	6600	4.344	7750	4.344	8020	4.344	7750
4.348	6570	4.348	7720	4.348	7990	4.348	7720
4.352	6570	4.352	7690	4.352	7930	4.352	7720
4.356	6630	4.356	7690	4.356	7870	4.356	7630
4.36	6660	4.36	7630	4.36	7930	4.36	7600
4.364	6630	4.364	7540	4.364	7870	4.364	7510
4.368	6660	4.368	7480	4.368	7870	4.368	7660
4.372	6690	4.372	7360	4.372	7810	4.372	7480
4.376	6690	4.376	7330	4.376	7780	4.376	7390
4.38	6690	4.38	7330	4.38	7750	4.38	7450
4.384	6660	4.384	7180	4.384	7720	4.384	7450
4.388	6690	4.388	7180	4.388	7720	4.388	7360
4.392	6690	4.392	7090	4.392	7690	4.392	7330
4.396	6660	4.396	7030	4.396	7630	4.396	7330
4.4	6630	4.4	7000	4.4	7630	4.4	7330
4.404	6660	4.404	6910	4.404	7600	4.404	7270
4.408	6690	4.408	6880	4.408	7570	4.408	7120
4.412	6690	4.412	6880	4.412	7570	4.412	7300
4.416	6690	4.416	6850	4.416	7510	4.416	7120
4.42	6720	4.42	6790	4.42	7480	4.42	7000
4.424	6690	4.424	6760	4.424	7510	4.424	6970
4.428	6720	4.428	6790	4.428	7480	4.428	6920
4.432	6690	4.432	6680	4.432	7420	4.432	6920
4.436	6720	4.436	6590	4.436	7420	4.436	6860
4.44	6690	4.44	6560	4.44	7420	4.44	6860
4.444	6720	4.444	6470	4.444	7340	4.444	6770
4.448	6750	4.448	6440	4.448	7310	4.448	6830
4.452	6750	4.452	6410	4.452	7340	4.452	6710
4.456	6660	4.456	6350	4.456	7220	4.456	6710
4.46	6750	4.46	6320	4.46	7280	4.46	6770
4.464	6720	4.464	6290	4.464	7220	4.464	6560
4.468	6750	4.468	6260	4.468	7220	4.468	6560
4.472	6690	4.472	6230	4.472	7250	4.472	6560
4.476	6660	4.476	6230	4.476	7220	4.476	6470
4.48	6660	4.48	6140	4.48	7190	4.48	6410
4.484	6660	4.484	6170	4.484	7160	4.484	6320
4.488	6630	4.488	6110	4.488	7130	4.488	6260
4.492	6540	4.492	6020	4.492	7130	4.492	6230
4.496	6660	4.496	6050	4.496	7160	4.496	6140
4.5	6540	4.5	6050	4.5	7070	4.5	6020
4.504	6450	4.504	5990	4.504	7070	4.504	6290
4.508	6480	4.508	5930	4.508	7100	4.508	6200
4.512	6480	4.512	5960	4.512	7040	4.512	6110
4.516	6540	4.516	5870	4.516	7040	4.516	6140
4.52	6480	4.52	5930	4.52	7010	4.52	6140
4.524	6480	4.524	5960	4.524	6980	4.524	6080
4.528	6450	4.528	5900	4.528	7010	4.528	5990
4.532	6450	4.532	5960	4.532	6980	4.532	5960
4.536	6360	4.536	5930	4.536	7040	4.536	5900
4.54	6510	4.54	5930	4.54	7010	4.54	5870
4.544	6390	4.544	5930	4.544	6950	4.544	5930
4.548	6270	4.548	5900	4.548	7010	4.548	5720
4.552	6270	4.552	5870	4.552	6920	4.552	5750
4.556	6270	4.556	5810	4.556	6950	4.556	5750
4.56	6210	4.56	5810	4.56	6920	4.56	5690
4.564	6210	4.564	5840	4.564	6890	4.564	5690
4.568	6120	4.568	5810	4.568	6890	4.568	5660
4.572	6120	4.572	5780	4.572	6860	4.572	5720
4.576	6060	4.576	5810	4.576	6860	4.576	5660
4.58	6210	4.58	5810	4.58	6830	4.58	5660
4.584	6060	4.584	5900	4.584	6890	4.584	5660
4.588	6000	4.588	5750	4.588	6830	4.588	5630
4.592	5970	4.592	5930	4.592	6860	4.592	5600
4.596	5880	4.596	5960	4.596	6860	4.596	5600
4.6	5880	4.6	5990	4.6	6890	4.6	5480
4.604	5880	4.604	5990	4.604	6860	4.604	5480
4.608	5770	4.608	5960	4.608	6830	4.608	5480
4.612	5800	4.612	5960	4.612	6800	4.612	5480
4.616	5770	4.616	5990	4.616	6860	4.616	5510
4.62	5710	4.62	5990	4.62	6800	4.62	5450
4.624	5880	4.624	5990	4.624	6830	4.624	5480
4.628	5680	4.628	5990	4.628	6590	4.628	5480
4.632	5680	4.632	5960	4.632	6890	4.632	5480
4.636	5590	4.636	5960	4.636	6770	4.636	5510
4.64	5560	4.64	6050	4.64	6770	4.64	5540
4.644	5500	4.644	6050	4.644	6740	4.644	5540
4.648	5530	4.648	6080	4.648	6770	4.648	5510
4.652	5500	4.652	6140	4.652	6740	4.652	5510
4.656	5470	4.656	6170	4.656	6770	4.656	5540
4.66	5410	4.66	6200	4.66	6740	4.66	5450
4.664	5410	4.664	6200	4.664	6740	4.664	5450
4.668	5350	4.668	6170	4.668	6680	4.668	5430
4.672	5500	4.672	6170	4.672	6560	4.672	5480
4.676	5260	4.676	6200	4.676	6770	4.676	5480
4.68	5230	4.68	6320	4.68	6680	4.68	5480
4.684	5140	4.684	6230	4.684	6620	4.684	5510
4.688	5170	4.688	6260	4.688	6650	4.688	5510
4.692	5170	4.692	6200	4.692	6620	4.692	5510
4.696	5170	4.696	6320	4.696	6620	4.696	5540
4.7	5140	4.7	6260	4.7	6590	4.7	5630
4.704	5140	4.704	6260	4.704	6560	4.704	5690
4.708	5140	4.708	6290	4.708	6590	4.708	5570
4.712	5140	4.712	6320	4.712	6560	4.712	5630
4.716	5380	4.716	6290	4.716	6560	4.716	5600
4.72	5110	4.72	6290	4.72	6380	4.72	5600
4.724	5020	4.724	6020	4.724	6590	4.724	5600
4.728	5050	4.728	6410	4.728	6530	4.728	5570
4.732	4990	4.732	6350	4.732	6500	4.732	5570
4.736	4930	4.736	6320	4.736	6440	4.736	5660
4.74	4900	4.74	6230	4.74	6440	4.74	5630
4.744	4840	4.744	6260	4.744	6440	4.744	5600
4.748	4840	4.748	6320	4.748	6320	4.748	5630
4.752	4840	4.752	6260	4.752	6350	4.752	5690
4.756	4780	4.756	6290	4.756	6350	4.756	5630
4.76	4720	4.76	6290	4.76	6290	4.76	5660
4.764	4870	4.764	6290	4.764	6200	4.764	5720
4.768	4810	4.768	5870	4.768	6380	4.768	5630
4.772	4780	4.772	6470	4.772	6290	4.772	5690
4.776	4750	4.776	6200	4.776	6230	4.776	5630
4.78	4810	4.78	6170	4.78	6230	4.78	5600
4.784	4780	4.784	6170	4.784	6170	4.784	5630
4.788	4780	4.788	6140	4.788	6230	4.788	5690
4.792	4750	4.792	6170	4.792	6170	4.792	5630
4.796	4750	4.796	6080	4.796	6140	4.796	5600
4.8	4750	4.8	6050	4.8	6110	4.8	5600
4.804	4810	4.804	6020	4.804	6080	4.804	5630
4.808	4780	4.808	5990	4.808	6020	4.808	5630
4.812	4720	4.812	5930	4.812	6140	4.812	5600
4.816	4720	4.816	5930	4.816	6080	4.816	5570
4.82	4750	4.82	5960	4.82	5900	4.82	5600
4.824	4750	4.824	5810	4.824	5900	4.824	5540
4.828	4750	4.828	5840	4.828	5900	4.828	5540
4.832	4690	4.832	5780	4.832	5900	4.832	5570
4.836	4690	4.836	5750	4.836	5870	4.836	5510
4.84	4720	4.84	5750	4.84	5850	4.84	5480
4.844	4720	4.844	5660	4.844	5820	4.844	5480
4.848	4750	4.848	5630	4.848	5790	4.848	5430
4.852	4780	4.852	5540	4.852	5790	4.852	5370
4.856	4750	4.856	5510	4.856	5730	4.856	5430
4.86	4780	4.86	5040	4.86	5730	4.86	5400
4.864	4780	4.864	5540	4.864	5670	4.864	5340
4.868	4720	4.868	5390	4.868	5580	4.868	5340
4.872	4780	4.872	5330	4.872	5610	4.872	5310
4.876	4780	4.876	5300	4.876	5580	4.876	5280
4.88	4780	4.88	5270	4.88	5490	4.88	5190
4.884	4840	4.884	5160	4.884	5490	4.884	5190
4.888	4750	4.888	5190	4.888	5490	4.888	5190
4.892	4840	4.892	5130	4.892	5430	4.892	5220
4.896	4810	4.896	5070	4.896	5430	4.896	5160
4.9	4810	4.9	5010	4.9	5190	4.9	5070
4.904	4870	4.904	4770	4.904	5430	4.904	5130
4.908	4780	4.908	4770	4.908	5340	4.908	5040
4.912	4870	4.912	4860	4.912	5310	4.912	4980
4.916	4750	4.916	4710	4.916	5280	4.916	4950
4.92	4810	4.92	4680	4.92	5220	4.92	4890
4.924	4840	4.924	4650	4.924	5190	4.924	4920
4.928	4810	4.928	4590	4.928	5160	4.928	4890
4.932	4780	4.932	4530	4.932	5160	4.932	4830
4.936	4750	4.936	4500	4.936	5100	4.936	4860
4.94	4780	4.94	4470	4.94	5040	4.94	4830
4.944	4780	4.944	4440	4.944	4890	4.944	4740
4.948	4720	4.948	4350	4.948	5040	4.948	4650
4.952	4780	4.952	4350	4.952	4980	4.952	4650
4.956	4810	4.956	4320	4.956	4980	4.956	4590
4.96	4750	4.96	4260	4.96	4950	4.96	4530
4.964	4810	4.964	4230	4.964	5010	4.964	4500
4.968	4780	4.968	4170	4.968	4920	4.968	4440
4.972	4780	4.972	4140	4.972	4890	4.972	4470
4.976	4780	4.976	4080	4.976	4920	4.976	4410
4.98	4720	4.98	3990	4.98	4890	4.98	4410
4.984	4810	4.984	3900	4.984	4800	4.984	4350
4.988	4720	4.988	3900	4.988	4830	4.988	4320
4.992	4720	4.992	3840	4.992	4830	4.992	4230
4.996	4750	4.996	3840	4.996	4740	4.996	4320
5	4750	5	3810	5	4740	5	4200
5.004	4720	5.004	3810	5.004	4710	5.004	4200
5.008	4690	5.008	3810	5.008	4650	5.008	4080
5.012	4660	5.012	3780	5.012	4710	5.012	4050
5.016	4660	5.016	3780	5.016	4740	5.016	4020
5.02	4600	5.02	3720	5.02	4710	5.02	4020
5.024	4600	5.024	3700	5.024	4680	5.024	3960
5.028	4630	5.028	3670	5.028	4650	5.028	3960
5.032	4570	5.032	3640	5.032	4620	5.032	3990
5.036	4540	5.036	3580	5.036	4620	5.036	3960
5.04	4510	5.04	3490	5.04	4500	5.04	3910
5.044	4510	5.044	3550	5.044	4560	5.044	3960
5.048	4480	5.048	3520	5.048	4500	5.048	3880
5.052	4450	5.052	3460	5.052	4560	5.052	3760
5.056	4450	5.056	3490	5.056	4530	5.056	3790
5.06	4450	5.06	3520	5.06	4500	5.06	3820
5.064	4450	5.064	3550	5.064	4530	5.064	3730
5.068	4450	5.068	3550	5.068	4530	5.068	3760
5.072	4390	5.072	3520	5.072	4500	5.072	3730
5.076	4360	5.076	3520	5.076	4440	5.076	3670
5.08	4340	5.08	3490	5.08	4440	5.08	3700
5.084	4310	5.084	3490	5.084	4440	5.084	3640
5.088	4220	5.088	3580	5.088	4410	5.088	3670
5.092	4190	5.092	3520	5.092	4380	5.092	3670
5.096	4160	5.096	3490	5.096	4380	5.096	3580
5.1	4130	5.1	3490	5.1	4380	5.1	3580
5.104	4130	5.104	3520	5.104	4360	5.104	3550
5.108	4070	5.108	3490	5.108	4360	5.108	3580
5.112	4070	5.112	3490	5.112	4360	5.112	3520
5.116	4010	5.116	3490	5.116	4300	5.116	3550
5.12	3980	5.12	3490	5.12	4330	5.12	3520
5.124	3980	5.124	3550	5.124	4330	5.124	3550
5.128	3980	5.128	3580	5.128	4330	5.128	3370
5.132	3920	5.132	3550	5.132	4300	5.132	3640
5.136	3920	5.136	3610	5.136	4240	5.136	3430
5.14	3860	5.14	3580	5.14	4270	5.14	3400
5.144	3890	5.144	3610	5.144	4270	5.144	3400
5.148	3860	5.148	3670	5.148	4270	5.148	3490
5.152	3830	5.152	3640	5.152	4270	5.152	3520
5.156	3740	5.156	3640	5.156	4240	5.156	3490
5.16	3710	5.16	3750	5.16	4210	5.16	3490
5.164	3680	5.164	3670	5.164	4180	5.164	3430
5.168	3710	5.168	3700	5.168	4150	5.168	3490
5.172	3680	5.172	3720	5.172	4180	5.172	3550
5.176	3560	5.176	3700	5.176	4180	5.176	3490
5.18	3560	5.18	3720	5.18	4180	5.18	3580
5.184	3590	5.184	3720	5.184	4120	5.184	3430
5.188	3500	5.188	3750	5.188	4120	5.188	3460
5.192	3500	5.192	3720	5.192	4060	5.192	3460
5.196	3500	5.196	3780	5.196	4090	5.196	3430
5.2	3440	5.2	3810	5.2	4120	5.2	3430
5.204	3470	5.204	3780	5.204	4090	5.204	3400
5.208	3320	5.208	3870	5.208	4090	5.208	3430
5.212	3560	5.212	3810	5.212	4090	5.212	3430
5.216	3380	5.216	3870	5.216	4000	5.216	3430
5.22	3380	5.22	3810	5.22	4030	5.22	3700
5.224	3290	5.224	3810	5.224	4030	5.224	3460
5.228	3260	5.228	3870	5.228	3970	5.228	3520
5.232	3260	5.232	3870	5.232	3940	5.232	3490
5.236	3230	5.236	3840	5.236	3910	5.236	3460
5.24	3290	5.24	3840	5.24	3940	5.24	3490
5.244	3230	5.244	3930	5.244	3910	5.244	3520
5.248	3170	5.248	3870	5.248	3910	5.248	3490
5.252	3200	5.252	3900	5.252	3880	5.252	3460
5.256	3350	5.256	3930	5.256	3820	5.256	3490
5.26	3260	5.26	3900	5.26	3850	5.26	3400
5.264	3140	5.264	3840	5.264	3850	5.264	3040
5.268	3140	5.268	3900	5.268	3790	5.268	3580
5.272	3140	5.272	3870	5.272	3760	5.272	3460
5.276	3080	5.276	3900	5.276	3760	5.276	3460
5.28	3080	5.28	3870	5.28	3700	5.28	3430
5.284	3110	5.284	3810	5.284	3730	5.284	3430
5.288	3050	5.288	3840	5.288	3700	5.288	3400
5.292	3020	5.292	3810	5.292	3640	5.292	3430
5.296	3080	5.296	3870	5.296	3640	5.296	3430
5.3	3050	5.3	3840	5.3	3610	5.3	3400
5.304	3140	5.304	3780	5.304	3610	5.304	3430
5.308	3140	5.308	3720	5.308	3580	5.308	3490
5.312	3020	5.312	3810	5.312	3580	5.312	3400
5.316	3050	5.316	3840	5.316	3520	5.316	3370
5.32	3080	5.32	3670	5.32	3520	5.32	3400
5.324	3110	5.324	3670	5.324	3520	5.324	3370
5.328	3080	5.328	3670	5.328	3460	5.328	3370
5.332	3080	5.332	3670	5.332	3460	5.332	3370
5.336	3050	5.336	3640	5.336	3460	5.336	3370
5.34	3050	5.34	3580	5.34	3370	5.34	3310
5.344	2930	5.344	3580	5.344	3430	5.344	3310
5.348	3080	5.348	3580	5.348	3430	5.348	3340
5.352	3050	5.352	3550	5.352	3160	5.352	3280
5.356	2990	5.356	3520	5.356	3310	5.356	3250
5.36	3050	5.36	3490	5.36	3340	5.36	3220
5.364	3050	5.364	3430	5.364	3250	5.364	3160
5.368	3050	5.368	3370	5.368	3220	5.368	3220
5.372	3050	5.372	3370	5.372	3190	5.372	3190
5.376	3050	5.376	3280	5.376	3250	5.376	3100
5.38	3020	5.38	3250	5.38	3190	5.38	3130
5.384	3050	5.384	3220	5.384	3160	5.384	3010
5.388	3080	5.388	3190	5.388	3070	5.388	3130
5.392	3080	5.392	3160	5.392	3130	5.392	3070
5.396	3110	5.396	3130	5.396	3070	5.396	3010
5.4	3050	5.4	2980	5.4	3100	5.4	3010
5.404	3020	5.404	3160	5.404	3070	5.404	3010
5.408	3080	5.408	3040	5.408	2980	5.408	3040
5.412	3050	5.412	2860	5.412	2890	5.412	2920
5.416	3080	5.416	2920	5.416	2950	5.416	2950
5.42	3020	5.42	2920	5.42	3010	5.42	2860
5.424	3050	5.424	2860	5.424	2980	5.424	2860
5.428	3080	5.428	2800	5.428	2920	5.428	2800
5.432	2990	5.432	2770	5.432	2870	5.432	2770
5.436	2930	5.436	2740	5.436	2840	5.436	2680
5.44	3080	5.44	2680	5.44	2870	5.44	2710
5.444	3080	5.444	2620	5.444	3010	5.444	2680
5.448	2990	5.448	2590	5.448	2810	5.448	2650
5.452	2990	5.452	2590	5.452	2750	5.452	2590
5.456	3020	5.456	2470	5.456	2720	5.456	2590
5.46	2990	5.46	2410	5.46	2720	5.46	2590
5.464	2990	5.464	2440	5.464	2720	5.464	2530
5.468	2990	5.468	2410	5.468	2750	5.468	2530
5.472	3020	5.472	2410	5.472	2720	5.472	2530
5.476	2960	5.476	2320	5.476	2660	5.476	2450
5.48	2870	5.48	2290	5.48	2630	5.48	2420
5.484	3050	5.484	2290	5.484	2660	5.484	2390
5.488	3020	5.488	2260	5.488	2540	5.488	2360
5.492	2930	5.492	2290	5.492	2570	5.492	2300
5.496	2960	5.496	2260	5.496	2660	5.496	2330
5.5	2960	5.5	2180	5.5	2510	5.5	2240
5.504	2960	5.504	2090	5.504	2570	5.504	2240
5.508	2900	5.508	2180	5.508	2480	5.508	2240
5.512	2900	5.512	2090	5.512	2480	5.512	2210
5.516	2870	5.516	2090	5.516	2480	5.516	2210
5.52	2850	5.52	2060	5.52	2480	5.52	2210
5.524	2730	5.524	2030	5.524	2360	5.524	2120
5.528	2900	5.528	2000	5.528	2420	5.528	2120
5.532	2870	5.532	1940	5.532	2330	5.532	2090
5.536	2730	5.536	2150	5.536	2360	5.536	2030
5.54	2820	5.54	1910	5.54	2450	5.54	2000
5.544	2790	5.544	1850	5.544	2360	5.544	1970
5.548	2760	5.548	1880	5.548	2330	5.548	1970
5.552	2730	5.552	1910	5.552	2330	5.552	1880
5.556	2700	5.556	1880	5.556	2330	5.556	1940
5.56	2670	5.56	1850	5.56	2300	5.56	1850
5.564	2700	5.564	1850	5.564	2240	5.564	1880
5.568	2640	5.568	1850	5.568	2300	5.568	1850
5.572	2640	5.572	1850	5.572	2240	5.572	1850
5.576	2610	5.576	1820	5.576	2240	5.576	1850
5.58	2610	5.58	1400	5.58	2390	5.58	1820
5.584	2550	5.584	1940	5.584	2210	5.584	1820
5.588	2520	5.588	1940	5.588	2240	5.588	1820
5.592	2520	5.592	1820	5.592	2090	5.592	1820
5.596	2520	5.596	1850	5.596	2150	5.596	1730
5.6	2460	5.6	1820	5.6	2180	5.6	1700
5.604	2430	5.604	1730	5.604	2120	5.604	1730
5.608	2430	5.608	1790	5.608	2150	5.608	1670
5.612	2400	5.612	1760	5.612	2150	5.612	1640
5.616	2310	5.616	1730	5.616	2120	5.616	1610
5.62	2340	5.62	1730	5.62	2120	5.62	1610
5.624	2280	5.624	1850	5.624	2180	5.624	1580
5.628	2280	5.628	1820	5.628	2120	5.628	1610
5.632	2280	5.632	1820	5.632	2120	5.632	1610
5.636	2130	5.636	1730	5.636	2060	5.636	1610
5.64	2130	5.64	1790	5.64	2030	5.64	1640
5.644	2070	5.644	1790	5.644	2030	5.644	1640
5.648	2100	5.648	1790	5.648	2030	5.648	1580
5.652	2190	5.652	1820	5.652	1970	5.652	1640
5.656	2130	5.656	1850	5.656	2000	5.656	1640
5.66	2100	5.66	1820	5.66	1970	5.66	1550
5.664	2040	5.664	1850	5.664	2000	5.664	1520
5.668	2070	5.668	1850	5.668	2060	5.668	1550
5.672	2040	5.672	1850	5.672	1940	5.672	1550
5.676	2010	5.676	1880	5.676	2030	5.676	1550
5.68	2010	5.68	1880	5.68	1970	5.68	1520
5.684	1980	5.684	1850	5.684	1940	5.684	1490
5.688	1920	5.688	1910	5.688	1970	5.688	1520
5.692	1920	5.692	1910	5.692	1940	5.692	1520
5.696	1830	5.696	1880	5.696	1880	5.696	1520
5.7	1830	5.7	1910	5.7	1940	5.7	1580
5.704	1830	5.704	1940	5.704	1910	5.704	1580
5.708	1800	5.708	2000	5.708	1880	5.708	1550
5.712	1710	5.712	1940	5.712	1880	5.712	1550
5.716	1740	5.716	1970	5.716	1880	5.716	1490
5.72	1740	5.72	1940	5.72	1910	5.72	1580
5.724	1740	5.724	1940	5.724	1880	5.724	1550
5.728	1680	5.728	1970	5.728	1820	5.728	1550
5.732	1620	5.732	1970	5.732	1850	5.732	1460
5.736	1680	5.736	2000	5.736	1820	5.736	1520
5.74	1620	5.74	2000	5.74	1790	5.74	1550
5.744	1590	5.744	2000	5.744	1760	5.744	1490
5.748	1590	5.748	2030	5.748	1760	5.748	1580
5.752	1590	5.752	1970	5.752	1760	5.752	1520
5.756	1530	5.756	2030	5.756	1730	5.756	1550
5.76	1560	5.76	2000	5.76	1730	5.76	1760
5.764	1470	5.764	2030	5.764	1730	5.764	1580
5.768	1530	5.768	2000	5.768	1670	5.768	1550
5.772	1500	5.772	2030	5.772	1670	5.772	1550
5.776	1500	5.776	2000	5.776	1700	5.776	1520
5.78	1500	5.78	2030	5.78	1700	5.78	1520
5.784	1500	5.784	2030	5.784	1730	5.784	1520
5.788	1470	5.788	1940	5.788	1640	5.788	1550
5.792	1440	5.792	2000	5.792	1640	5.792	1520
5.796	1410	5.796	1970	5.796	1640	5.796	1520
5.8	1440	5.8	1970	5.8	1640	5.8	1550
5.804	1440	5.804	1970	5.804	1580	5.804	1430
5.808	1410	5.808	1940	5.808	1550	5.808	1610
5.812	1360	5.812	1940	5.812	1550	5.812	1580
5.816	1380	5.816	1940	5.816	1460	5.816	1490
5.82	1410	5.82	1940	5.82	1580	5.82	1520
5.824	1380	5.824	1910	5.824	1430	5.824	1550
5.828	1330	5.828	1880	5.828	1490	5.828	1550
5.832	1380	5.832	1940	5.832	1490	5.832	1520
5.836	1410	5.836	1820	5.836	1400	5.836	1550
5.84	1410	5.84	1820	5.84	1490	5.84	1490
5.844	1360	5.844	1880	5.844	1460	5.844	1490
5.848	1380	5.848	1850	5.848	1430	5.848	1280
5.852	1360	5.852	1790	5.852	1430	5.852	1610
5.856	1380	5.856	1790	5.856	1400	5.856	1520
5.86	1360	5.86	1760	5.86	1380	5.86	1430
5.864	1360	5.864	1760	5.864	1350	5.864	1460
5.868	1380	5.868	1730	5.868	1350	5.868	1460
5.872	1360	5.872	1700	5.872	1320	5.872	1430
5.876	1360	5.876	1640	5.876	1320	5.876	1490
5.88	1360	5.88	1670	5.88	1350	5.88	1430
5.884	1360	5.884	1640	5.884	1260	5.884	1400
5.888	1330	5.888	1580	5.888	1260	5.888	1430
5.892	1330	5.892	1580	5.892	1230	5.892	1370
5.896	1330	5.896	1610	5.896	1200	5.896	1340
5.9	1360	5.9	1490	5.9	1230	5.9	1370
5.904	1300	5.904	1490	5.904	1260	5.904	1340
5.908	1300	5.908	1520	5.908	1200	5.908	1280
5.912	1270	5.912	1460	5.912	1230	5.912	1280
5.916	1330	5.916	1430	5.916	1200	5.916	1310
5.92	1270	5.92	1400	5.92	1200	5.92	1340
5.924	1300	5.924	1370	5.924	1200	5.924	1280
5.928	1330	5.928	1370	5.928	1170	5.928	1280
5.932	1180	5.932	1310	5.932	1080	5.932	1250
5.936	1410	5.936	1340	5.936	1110	5.936	1220
5.94	1330	5.94	1250	5.94	1080	5.94	1190
5.944	1300	5.944	1280	5.944	1020	5.944	1250
5.948	1330	5.948	1220	5.948	1020	5.948	1190
5.952	1380	5.952	1160	5.952	990	5.952	1130
5.956	1330	5.956	1220	5.956	960	5.956	1130
5.96	1360	5.96	1160	5.96	960	5.96	1100
5.964	1360	5.964	1130	5.964	960	5.964	1100
5.968	1330	5.968	1100	5.968	990	5.968	1070
5.972	1330	5.972	1040	5.972	990	5.972	1070
5.976	1300	5.976	1010	5.976	930	5.976	1040
5.98	1300	5.98	920	5.98	900	5.98	1010
5.984	1300	5.984	920	5.984	870	5.984	780
5.988	1270	5.988	950	5.988	900	5.988	1100
5.992	1330	5.992	890	5.992	870	5.992	960
5.996	1330	5.996	890	5.996	840	5.996	1010
6	1300	6	890	6	840	6	960
6.004	1300	6.004	860	6.004	840	6.004	980
6.008	1300	6.008	860	6.008	870	6.008	960
6.012	1330	6.012	800	6.012	810	6.012	960
6.016	1360	6.016	800	6.016	780	6.016	870
6.02	1060	6.02	770	6.02	810	6.02	810
6.024	1440	6.024	750	6.024	750	6.024	900
6.028	1240	6.028	570	6.028	780	6.028	810
6.032	1240	6.032	770	6.032	780	6.032	810
6.036	1240	6.036	720	6.036	720	6.036	780
6.04	1270	6.04	720	6.04	720	6.04	720
6.044	1210	6.044	690	6.044	720	6.044	720
6.048	1210	6.048	660	6.048	750	6.048	750
6.052	1270	6.052	660	6.052	720	6.052	690
6.056	1210	6.056	570	6.056	750	6.056	720
6.06	1210	6.06	540	6.06	690	6.06	690
6.064	1380	6.064	570	6.064	630	6.064	600
6.068	1180	6.068	570	6.068	600	6.068	690
6.072	1270	6.072	570	6.072	600	6.072	630
6.076	1120	6.076	630	6.076	750	6.076	630
6.08	1180	6.08	540	6.08	660	6.08	600
6.084	1150	6.084	510	6.084	630	6.084	570
6.088	1150	6.088	510	6.088	570	6.088	600
6.092	1120	6.092	510	6.092	630	6.092	570
6.096	1090	6.096	450	6.096	570	6.096	510
6.1	1120	6.1	510	6.1	630	6.1	510
6.104	1090	6.104	480	6.104	570	6.104	540
6.108	1030	6.108	450	6.108	540	6.108	480
6.112	1180	6.112	450	6.112	570	6.112	450
6.116	1060	6.116	420	6.116	510	6.116	480
6.12	1000	6.12	270	6.12	510	6.12	420
6.124	1060	6.124	450	6.124	540	6.124	420
6.128	970	6.128	450	6.128	600	6.128	450
6.132	1000	6.132	390	6.132	480	6.132	420
6.136	970	6.136	480	6.136	510	6.136	390
6.14	1000	6.14	420	6.14	480	6.14	390
6.144	940	6.144	420	6.144	510	6.144	390
6.148	970	6.148	450	6.148	420	6.148	360
6.152	940	6.152	420	6.152	510	6.152	360
6.156	520	6.156	450	6.156	480	6.156	300
6.16	1030	6.16	390	6.16	540	6.16	300
6.164	880	6.164	210	6.164	480	6.164	300
6.168	850	6.168	540	6.168	570	6.168	330
6.172	820	6.172	420	6.172	480	6.172	360
6.176	820	6.176	360	6.176	450	6.176	330
6.18	790	6.18	360	6.18	300	6.18	330
6.184	820	6.184	420	6.184	450	6.184	270
6.188	790	6.188	420	6.188	390	6.188	300
6.192	760	6.192	390	6.192	420	6.192	270
6.196	760	6.196	450	6.196	420	6.196	300
6.2	730	6.2	570	6.2	420	6.2	270
6.204	670	6.204	480	6.204	420	6.204	270
6.208	700	6.208	600	6.208	390	6.208	270
6.212	670	--	--	6.212	360	6.212	180
6.216	670	--	--	6.216	510	6.216	210
6.22	670	--	--	6.22	420	6.22	210
6.224	640	--	--	6.224	330	6.224	210
6.228	610	--	--	6.228	360	6.228	210
6.232	640	--	--	6.232	360	6.232	210
6.236	610	--	--	6.236	360	6.236	240
6.24	580	--	--	6.24	360	6.24	210
6.244	430	--	--	6.244	300	6.244	270
6.248	730	--	--	6.248	330	6.248	210
6.252	490	--	--	6.252	300	6.252	240
6.256	460	--	--	6.256	300	6.256	210
6.26	460	--	--	6.26	360	6.26	180
6.264	520	--	--	6.264	300	6.264	180
6.268	490	--	--	6.268	240	6.268	210
6.272	490	--	--	6.272	300	6.272	180
6.276	430	--	--	6.276	300	6.276	180
6.28	430	--	--	6.28	240	6.28	180
6.284	460	--	--	6.284	240	6.284	180
6.288	430	--	--	6.288	210	6.288	180
6.292	370	--	--	6.292	270	6.292	210
6.296	340	--	--	6.296	240	6.296	180
6.3	310	--	--	6.3	120	6.3	240
6.304	370	--	--	6.304	390	6.304	180
6.308	370	--	--	6.308	300	6.308	210
6.312	340	--	--	6.312	210	6.312	240
6.316	310	--	--	6.316	240	6.316	180
6.32	370	--	--	6.32	210	6.32	240
6.324	310	--	--	6.324	240	6.324	180
6.328	340	--	--	6.328	240	6.328	180
6.332	280	--	--	6.332	240	--	--
6.336	310	--	--	--	--	--	--
6.34	280	--	--	--	--	--	--
6.344	280	--	--	--	--	--	--
6.348	280	--	--	--	--	--	--
6.352	220	--	--	--	--	--	--
6.356	190	--	--	--	--	--	--
6.36	250	--	--	--	--	--	--
6.364	250	--	--	--	--	--	--
6.368	250	--	--	--	--	--	--
6.372	280	--	--	--	--	--	--
6.376	220	--	--	--	--	--	--
6.38	160	--	--	--	--	--	--
6.384	160	--	--	--	--	--	--
6.388	160	--	--	--	--	--	--
6.392	220	--	--	--	--	--	--
6.396	190	--	--	--	--	--	--
6.4	190	--	--	--	--	--	--
6.404	130	--	--	--	--	--	--
6.408	190	--	--	--	--	--	--
6.412	160	--	--	--	--	--	--
6.416	130	--	--	--	--	--	--
6.42	160	--	--	--	--	--	--
6.424	130	--	--	--	--	--	--
6.428	100	--	--	--	--	--	--
6.432	130	--	--	--	--	--	--
6.436	130	--	--	--	--	--	--
6.44	100	--	--	--	--	--	--
6.444	160	--	--	--	--	--	--
6.448	160	--	--	--	--	--	--
6.452	70	--	--	--	--	--	--
6.456	130	--	--	--	--	--	--
6.46	160	--	--	--	--	--	--
6.464	130	--	--	--	--	--	--
6.468	100	--	--	--	--	--	--
6.472	130	--	--	--	--	--	--
6.476	100	--	--	--	--	--	--
6.48	130	--	--	--	--	--	--
6.484	130	--	--	--	--	--	--
6.488	100	--	--	--	--	--	--
6.492	160	--	--	--	--	--	--
6.496	160	--	--	--	--	--	--
6.5	160	--	--	--	--	--	--
--	--	--	--	--	--	--	--

## Sheet: Figure 3b
	Iam=0		Iam=30		Iam=70		Iam=110
Time/ms	def/mm	Time/ms	def/mm	Time/ms	def/mm	Time/ms	def/mm
0.004	0.02	0.004	0.02	0.004	0.02	0.004	0.02
0.008	0.03	0.008	0.03	0.008	0.03	0.008	0.03
0.012	0.05	0.012	0.05	0.012	0.05	0.012	0.05
0.016	0.07	0.016	0.07	0.016	0.07	0.016	0.07
0.02	0.08	0.02	0.08	0.02	0.08	0.02	0.08
0.024	0.1	0.024	0.1	0.024	0.1	0.024	0.1
0.028	0.12	0.028	0.12	0.028	0.12	0.028	0.12
0.032	0.13	0.032	0.13	0.032	0.13	0.032	0.13
0.036	0.15	0.036	0.15	0.036	0.15	0.036	0.15
0.04	0.17	0.04	0.17	0.04	0.17	0.04	0.17
0.044	0.18	0.044	0.18	0.044	0.18	0.044	0.18
0.048	0.2	0.048	0.2	0.048	0.2	0.048	0.2
0.052	0.22	0.052	0.22	0.052	0.22	0.052	0.22
0.056	0.23	0.056	0.23	0.056	0.23	0.056	0.23
0.06	0.25	0.06	0.25	0.06	0.25	0.06	0.25
0.064	0.27	0.064	0.27	0.064	0.27	0.064	0.27
0.068	0.28	0.068	0.28	0.068	0.28	0.068	0.28
0.072	0.3	0.072	0.3	0.072	0.3	0.072	0.3
0.076	0.32	0.076	0.32	0.076	0.32	0.076	0.32
0.08	0.33	0.08	0.33	0.08	0.33	0.08	0.33
0.084	0.35	0.084	0.35	0.084	0.35	0.084	0.35
0.088	0.37	0.088	0.37	0.088	0.37	0.088	0.37
0.092	0.38	0.092	0.38	0.092	0.38	0.092	0.38
0.096	0.4	0.096	0.4	0.096	0.4	0.096	0.4
0.1	0.42	0.1	0.42	0.1	0.42	0.1	0.42
0.104	0.43	0.104	0.43	0.104	0.43	0.104	0.43
0.108	0.45	0.108	0.45	0.108	0.45	0.108	0.45
0.112	0.47	0.112	0.47	0.112	0.47	0.112	0.47
0.116	0.48	0.116	0.48	0.116	0.48	0.116	0.48
0.12	0.5	0.12	0.5	0.12	0.5	0.12	0.5
0.124	0.52	0.124	0.52	0.124	0.52	0.124	0.52
0.128	0.53	0.128	0.53	0.128	0.53	0.128	0.53
0.132	0.55	0.132	0.55	0.132	0.55	0.132	0.55
0.136	0.57	0.136	0.57	0.136	0.57	0.136	0.57
0.14	0.58	0.14	0.58	0.14	0.58	0.14	0.58
0.144	0.6	0.144	0.6	0.144	0.6	0.144	0.6
0.148	0.62	0.148	0.62	0.148	0.62	0.148	0.62
0.152	0.63	0.152	0.63	0.152	0.63	0.152	0.63
0.156	0.65	0.156	0.65	0.156	0.65	0.156	0.65
0.16	0.67	0.16	0.67	0.16	0.67	0.16	0.67
0.164	0.68	0.164	0.68	0.164	0.68	0.164	0.68
0.168	0.7	0.168	0.7	0.168	0.7	0.168	0.7
0.172	0.72	0.172	0.72	0.172	0.72	0.172	0.72
0.176	0.73	0.176	0.73	0.176	0.73	0.176	0.73
0.18	0.75	0.18	0.75	0.18	0.75	0.18	0.75
0.184	0.77	0.184	0.77	0.184	0.77	0.184	0.77
0.188	0.78	0.188	0.78	0.188	0.78	0.188	0.78
0.192	0.8	0.192	0.8	0.192	0.8	0.192	0.8
0.196	0.82	0.196	0.82	0.196	0.82	0.196	0.82
0.2	0.83	0.2	0.83	0.2	0.83	0.2	0.83
0.204	0.85	0.204	0.85	0.204	0.85	0.204	0.85
0.208	0.87	0.208	0.87	0.208	0.87	0.208	0.87
0.212	0.88	0.212	0.88	0.212	0.88	0.212	0.88
0.216	0.9	0.216	0.9	0.216	0.9	0.216	0.9
0.22	0.92	0.22	0.91	0.22	0.92	0.22	0.91
0.224	0.93	0.224	0.93	0.224	0.93	0.224	0.93
0.228	0.95	0.228	0.95	0.228	0.95	0.228	0.95
0.232	0.96	0.232	0.96	0.232	0.97	0.232	0.96
0.236	0.98	0.236	0.98	0.236	0.98	0.236	0.98
0.24	1	0.24	1	0.24	1	0.24	1
0.244	1.01	0.244	1.01	0.244	1.01	0.244	1.01
0.248	1.03	0.248	1.03	0.248	1.03	0.248	1.03
0.252	1.05	0.252	1.05	0.252	1.05	0.252	1.05
0.256	1.06	0.256	1.06	0.256	1.06	0.256	1.06
0.26	1.08	0.26	1.08	0.26	1.08	0.26	1.08
0.264	1.1	0.264	1.1	0.264	1.1	0.264	1.1
0.268	1.11	0.268	1.11	0.268	1.11	0.268	1.11
0.272	1.13	0.272	1.13	0.272	1.13	0.272	1.13
0.276	1.15	0.276	1.14	0.276	1.15	0.276	1.14
0.28	1.16	0.28	1.16	0.28	1.16	0.28	1.16
0.284	1.18	0.284	1.18	0.284	1.18	0.284	1.18
0.288	1.19	0.288	1.19	0.288	1.2	0.288	1.19
0.292	1.21	0.292	1.21	0.292	1.21	0.292	1.21
0.296	1.23	0.296	1.23	0.296	1.23	0.296	1.23
0.3	1.24	0.3	1.24	0.3	1.24	0.3	1.24
0.304	1.26	0.304	1.26	0.304	1.26	0.304	1.26
0.308	1.28	0.308	1.28	0.308	1.28	0.308	1.28
0.312	1.29	0.312	1.29	0.312	1.29	0.312	1.29
0.316	1.31	0.316	1.31	0.316	1.31	0.316	1.31
0.32	1.33	0.32	1.32	0.32	1.33	0.32	1.32
0.324	1.34	0.324	1.34	0.324	1.34	0.324	1.34
0.328	1.36	0.328	1.36	0.328	1.36	0.328	1.36
0.332	1.37	0.332	1.37	0.332	1.38	0.332	1.37
0.336	1.39	0.336	1.39	0.336	1.39	0.336	1.39
0.34	1.41	0.34	1.41	0.34	1.41	0.34	1.41
0.344	1.42	0.344	1.42	0.344	1.42	0.344	1.42
0.348	1.44	0.348	1.44	0.348	1.44	0.348	1.44
0.352	1.46	0.352	1.46	0.352	1.46	0.352	1.45
0.356	1.47	0.356	1.47	0.356	1.47	0.356	1.47
0.36	1.49	0.36	1.49	0.36	1.49	0.36	1.49
0.364	1.5	0.364	1.5	0.364	1.51	0.364	1.5
0.368	1.52	0.368	1.52	0.368	1.52	0.368	1.52
0.372	1.54	0.372	1.54	0.372	1.54	0.372	1.54
0.376	1.55	0.376	1.55	0.376	1.55	0.376	1.55
0.38	1.57	0.38	1.57	0.38	1.57	0.38	1.57
0.384	1.59	0.384	1.59	0.384	1.59	0.384	1.58
0.388	1.6	0.388	1.6	0.388	1.6	0.388	1.6
0.392	1.62	0.392	1.62	0.392	1.62	0.392	1.62
0.396	1.63	0.396	1.63	0.396	1.64	0.396	1.63
0.4	1.65	0.4	1.65	0.4	1.65	0.4	1.65
0.404	1.67	0.404	1.67	0.404	1.67	0.404	1.67
0.408	1.68	0.408	1.68	0.408	1.68	0.408	1.68
0.412	1.7	0.412	1.7	0.412	1.7	0.412	1.7
0.416	1.72	0.416	1.71	0.416	1.72	0.416	1.71
0.42	1.73	0.42	1.73	0.42	1.73	0.42	1.73
0.424	1.75	0.424	1.75	0.424	1.75	0.424	1.75
0.428	1.76	0.428	1.76	0.428	1.77	0.428	1.76
0.432	1.78	0.432	1.78	0.432	1.78	0.432	1.78
0.436	1.8	0.436	1.8	0.436	1.8	0.436	1.79
0.44	1.81	0.44	1.81	0.44	1.81	0.44	1.81
0.444	1.83	0.444	1.83	0.444	1.83	0.444	1.83
0.448	1.84	0.448	1.84	0.448	1.85	0.448	1.84
0.452	1.86	0.452	1.86	0.452	1.86	0.452	1.86
0.456	1.88	0.456	1.88	0.456	1.88	0.456	1.87
0.46	1.89	0.46	1.89	0.46	1.89	0.46	1.89
0.464	1.91	0.464	1.91	0.464	1.91	0.464	1.91
0.468	1.92	0.468	1.92	0.468	1.93	0.468	1.92
0.472	1.94	0.472	1.94	0.472	1.94	0.472	1.94
0.476	1.96	0.476	1.96	0.476	1.96	0.476	1.95
0.48	1.97	0.48	1.97	0.48	1.97	0.48	1.97
0.484	1.99	0.484	1.99	0.484	1.99	0.484	1.99
0.488	2	0.488	2	0.488	2.01	0.488	2
0.492	2.02	0.492	2.02	0.492	2.02	0.492	2.02
0.496	2.04	0.496	2.04	0.496	2.04	0.496	2.03
0.5	2.05	0.5	2.05	0.5	2.05	0.5	2.05
0.504	2.07	0.504	2.07	0.504	2.07	0.504	2.07
0.508	2.08	0.508	2.08	0.508	2.09	0.508	2.08
0.512	2.1	0.512	2.1	0.512	2.1	0.512	2.1
0.516	2.12	0.516	2.12	0.516	2.12	0.516	2.11
0.52	2.13	0.52	2.13	0.52	2.13	0.52	2.13
0.524	2.15	0.524	2.15	0.524	2.15	0.524	2.15
0.528	2.16	0.528	2.16	0.528	2.17	0.528	2.16
0.532	2.18	0.532	2.18	0.532	2.18	0.532	2.18
0.536	2.2	0.536	2.19	0.536	2.2	0.536	2.19
0.54	2.21	0.54	2.21	0.54	2.21	0.54	2.21
0.544	2.23	0.544	2.23	0.544	2.23	0.544	2.22
0.548	2.24	0.548	2.24	0.548	2.25	0.548	2.24
0.552	2.26	0.552	2.26	0.552	2.26	0.552	2.26
0.556	2.27	0.556	2.27	0.556	2.28	0.556	2.27
0.56	2.29	0.56	2.29	0.56	2.29	0.56	2.29
0.564	2.31	0.564	2.31	0.564	2.31	0.564	2.3
0.568	2.32	0.568	2.32	0.568	2.33	0.568	2.32
0.572	2.34	0.572	2.34	0.572	2.34	0.572	2.34
0.576	2.35	0.576	2.35	0.576	2.36	0.576	2.35
0.58	2.37	0.58	2.37	0.58	2.37	0.58	2.37
0.584	2.39	0.584	2.38	0.584	2.39	0.584	2.38
0.588	2.4	0.588	2.4	0.588	2.4	0.588	2.4
0.592	2.42	0.592	2.42	0.592	2.42	0.592	2.41
0.596	2.43	0.596	2.43	0.596	2.44	0.596	2.43
0.6	2.45	0.6	2.45	0.6	2.45	0.6	2.45
0.604	2.46	0.604	2.46	0.604	2.47	0.604	2.46
0.608	2.48	0.608	2.48	0.608	2.48	0.608	2.48
0.612	2.5	0.612	2.49	0.612	2.5	0.612	2.49
0.616	2.51	0.616	2.51	0.616	2.51	0.616	2.51
0.62	2.53	0.62	2.53	0.62	2.53	0.62	2.52
0.624	2.54	0.624	2.54	0.624	2.55	0.624	2.54
0.628	2.56	0.628	2.56	0.628	2.56	0.628	2.55
0.632	2.57	0.632	2.57	0.632	2.58	0.632	2.57
0.636	2.59	0.636	2.59	0.636	2.59	0.636	2.59
0.64	2.61	0.64	2.6	0.64	2.61	0.64	2.6
0.644	2.62	0.644	2.62	0.644	2.62	0.644	2.62
0.648	2.64	0.648	2.64	0.648	2.64	0.648	2.63
0.652	2.65	0.652	2.65	0.652	2.66	0.652	2.65
0.656	2.67	0.656	2.67	0.656	2.67	0.656	2.66
0.66	2.68	0.66	2.68	0.66	2.69	0.66	2.68
0.664	2.7	0.664	2.7	0.664	2.7	0.664	2.69
0.668	2.71	0.668	2.71	0.668	2.72	0.668	2.71
0.672	2.73	0.672	2.73	0.672	2.73	0.672	2.73
0.676	2.75	0.676	2.74	0.676	2.75	0.676	2.74
0.68	2.76	0.68	2.76	0.68	2.76	0.68	2.76
0.684	2.78	0.684	2.78	0.684	2.78	0.684	2.77
0.688	2.79	0.688	2.79	0.688	2.8	0.688	2.79
0.692	2.81	0.692	2.81	0.692	2.81	0.692	2.8
0.696	2.82	0.696	2.82	0.696	2.83	0.696	2.82
0.7	2.84	0.7	2.84	0.7	2.84	0.7	2.83
0.704	2.85	0.704	2.85	0.704	2.86	0.704	2.85
0.708	2.87	0.708	2.87	0.708	2.87	0.708	2.86
0.712	2.88	0.712	2.88	0.712	2.89	0.712	2.88
0.716	2.9	0.716	2.9	0.716	2.9	0.716	2.9
0.72	2.92	0.72	2.91	0.72	2.92	0.72	2.91
0.724	2.93	0.724	2.93	0.724	2.94	0.724	2.93
0.728	2.95	0.728	2.94	0.728	2.95	0.728	2.94
0.732	2.96	0.732	2.96	0.732	2.97	0.732	2.96
0.736	2.98	0.736	2.98	0.736	2.98	0.736	2.97
0.74	2.99	0.74	2.99	0.74	3	0.74	2.99
0.744	3.01	0.744	3.01	0.744	3.01	0.744	3
0.748	3.02	0.748	3.02	0.748	3.03	0.748	3.02
0.752	3.04	0.752	3.04	0.752	3.04	0.752	3.03
0.756	3.05	0.756	3.05	0.756	3.06	0.756	3.05
0.76	3.07	0.76	3.07	0.76	3.07	0.76	3.06
0.764	3.08	0.764	3.08	0.764	3.09	0.764	3.08
0.768	3.1	0.768	3.1	0.768	3.1	0.768	3.09
0.772	3.11	0.772	3.11	0.772	3.12	0.772	3.11
0.776	3.13	0.776	3.13	0.776	3.13	0.776	3.12
0.78	3.14	0.78	3.14	0.78	3.15	0.78	3.14
0.784	3.16	0.784	3.16	0.784	3.17	0.784	3.15
0.788	3.17	0.788	3.17	0.788	3.18	0.788	3.17
0.792	3.19	0.792	3.19	0.792	3.2	0.792	3.18
0.796	3.21	0.796	3.2	0.796	3.21	0.796	3.2
0.8	3.22	0.8	3.22	0.8	3.23	0.8	3.22
0.804	3.24	0.804	3.23	0.804	3.24	0.804	3.23
0.808	3.25	0.808	3.25	0.808	3.26	0.808	3.25
0.812	3.27	0.812	3.26	0.812	3.27	0.812	3.26
0.816	3.28	0.816	3.28	0.816	3.29	0.816	3.28
0.82	3.3	0.82	3.29	0.82	3.3	0.82	3.29
0.824	3.31	0.824	3.31	0.824	3.32	0.824	3.31
0.828	3.33	0.828	3.33	0.828	3.33	0.828	3.32
0.832	3.34	0.832	3.34	0.832	3.35	0.832	3.34
0.836	3.36	0.836	3.36	0.836	3.36	0.836	3.35
0.84	3.37	0.84	3.37	0.84	3.38	0.84	3.37
0.844	3.39	0.844	3.39	0.844	3.39	0.844	3.38
0.848	3.4	0.848	3.4	0.848	3.41	0.848	3.4
0.852	3.42	0.852	3.42	0.852	3.42	0.852	3.41
0.856	3.43	0.856	3.43	0.856	3.44	0.856	3.42
0.86	3.45	0.86	3.45	0.86	3.45	0.86	3.44
0.864	3.46	0.864	3.46	0.864	3.47	0.864	3.45
0.868	3.48	0.868	3.47	0.868	3.48	0.868	3.47
0.872	3.49	0.872	3.49	0.872	3.5	0.872	3.48
0.876	3.51	0.876	3.5	0.876	3.51	0.876	3.5
0.88	3.52	0.88	3.52	0.88	3.53	0.88	3.51
0.884	3.54	0.884	3.53	0.884	3.54	0.884	3.53
0.888	3.55	0.888	3.55	0.888	3.56	0.888	3.54
0.892	3.57	0.892	3.56	0.892	3.57	0.892	3.56
0.896	3.58	0.896	3.58	0.896	3.59	0.896	3.57
0.9	3.59	0.9	3.59	0.9	3.6	0.9	3.59
0.904	3.61	0.904	3.61	0.904	3.62	0.904	3.6
0.908	3.62	0.908	3.62	0.908	3.63	0.908	3.62
0.912	3.64	0.912	3.64	0.912	3.65	0.912	3.63
0.916	3.65	0.916	3.65	0.916	3.66	0.916	3.65
0.92	3.67	0.92	3.67	0.92	3.68	0.92	3.66
0.924	3.68	0.924	3.68	0.924	3.69	0.924	3.68
0.928	3.7	0.928	3.7	0.928	3.71	0.928	3.69
0.932	3.71	0.932	3.71	0.932	3.72	0.932	3.71
0.936	3.73	0.936	3.73	0.936	3.74	0.936	3.72
0.94	3.74	0.94	3.74	0.94	3.75	0.94	3.73
0.944	3.76	0.944	3.76	0.944	3.76	0.944	3.75
0.948	3.77	0.948	3.77	0.948	3.78	0.948	3.76
0.952	3.79	0.952	3.79	0.952	3.79	0.952	3.78
0.956	3.8	0.956	3.8	0.956	3.81	0.956	3.79
0.96	3.82	0.96	3.81	0.96	3.82	0.96	3.81
0.964	3.83	0.964	3.83	0.964	3.84	0.964	3.82
0.968	3.84	0.968	3.84	0.968	3.85	0.968	3.84
0.972	3.86	0.972	3.86	0.972	3.87	0.972	3.85
0.976	3.87	0.976	3.87	0.976	3.88	0.976	3.87
0.98	3.89	0.98	3.89	0.98	3.9	0.98	3.88
0.984	3.9	0.984	3.9	0.984	3.91	0.984	3.89
0.988	3.92	0.988	3.92	0.988	3.93	0.988	3.91
0.992	3.93	0.992	3.93	0.992	3.94	0.992	3.92
0.996	3.95	0.996	3.95	0.996	3.95	0.996	3.94
1	3.96	1	3.96	1	3.97	1	3.95
1.004	3.97	1.004	3.97	1.004	3.98	1.004	3.97
1.008	3.99	1.008	3.99	1.008	4	1.008	3.98
1.012	4	1.012	4	1.012	4.01	1.012	4
1.016	4.02	1.016	4.02	1.016	4.03	1.016	4.01
1.02	4.03	1.02	4.03	1.02	4.04	1.02	4.02
1.024	4.05	1.024	4.05	1.024	4.06	1.024	4.04
1.028	4.06	1.028	4.06	1.028	4.07	1.028	4.05
1.032	4.08	1.032	4.08	1.032	4.08	1.032	4.07
1.036	4.09	1.036	4.09	1.036	4.1	1.036	4.08
1.04	4.1	1.04	4.1	1.04	4.11	1.04	4.1
1.044	4.12	1.044	4.12	1.044	4.13	1.044	4.11
1.048	4.13	1.048	4.13	1.048	4.14	1.048	4.12
1.052	4.15	1.052	4.15	1.052	4.16	1.052	4.14
1.056	4.16	1.056	4.16	1.056	4.17	1.056	4.15
1.06	4.18	1.06	4.18	1.06	4.18	1.06	4.17
1.064	4.19	1.064	4.19	1.064	4.2	1.064	4.18
1.068	4.2	1.068	4.2	1.068	4.21	1.068	4.19
1.072	4.22	1.072	4.22	1.072	4.23	1.072	4.21
1.076	4.23	1.076	4.23	1.076	4.24	1.076	4.22
1.08	4.25	1.08	4.25	1.08	4.26	1.08	4.24
1.084	4.26	1.084	4.26	1.084	4.27	1.084	4.25
1.088	4.27	1.088	4.27	1.088	4.28	1.088	4.26
1.092	4.29	1.092	4.29	1.092	4.3	1.092	4.28
1.096	4.3	1.096	4.3	1.096	4.31	1.096	4.29
1.1	4.32	1.1	4.32	1.1	4.33	1.1	4.31
1.104	4.33	1.104	4.33	1.104	4.34	1.104	4.32
1.108	4.34	1.108	4.34	1.108	4.36	1.108	4.33
1.112	4.36	1.112	4.36	1.112	4.37	1.112	4.35
1.116	4.37	1.116	4.37	1.116	4.38	1.116	4.36
1.12	4.39	1.12	4.39	1.12	4.4	1.12	4.38
1.124	4.4	1.124	4.4	1.124	4.41	1.124	4.39
1.128	4.41	1.128	4.41	1.128	4.43	1.128	4.4
1.132	4.43	1.132	4.43	1.132	4.44	1.132	4.42
1.136	4.44	1.136	4.44	1.136	4.45	1.136	4.43
1.14	4.46	1.14	4.46	1.14	4.47	1.14	4.45
1.144	4.47	1.144	4.47	1.144	4.48	1.144	4.46
1.148	4.48	1.148	4.48	1.148	4.5	1.148	4.47
1.152	4.5	1.152	4.5	1.152	4.51	1.152	4.49
1.156	4.51	1.156	4.51	1.156	4.52	1.156	4.5
1.16	4.53	1.16	4.53	1.16	4.54	1.16	4.51
1.164	4.54	1.164	4.54	1.164	4.55	1.164	4.53
1.168	4.55	1.168	4.55	1.168	4.56	1.168	4.54
1.172	4.57	1.172	4.57	1.172	4.58	1.172	4.56
1.176	4.58	1.176	4.58	1.176	4.59	1.176	4.57
1.18	4.59	1.18	4.59	1.18	4.61	1.18	4.58
1.184	4.61	1.184	4.61	1.184	4.62	1.184	4.6
1.188	4.62	1.188	4.62	1.188	4.63	1.188	4.61
1.192	4.64	1.192	4.64	1.192	4.65	1.192	4.62
1.196	4.65	1.196	4.65	1.196	4.66	1.196	4.64
1.2	4.66	1.2	4.66	1.2	4.67	1.2	4.65
1.204	4.68	1.204	4.68	1.204	4.69	1.204	4.66
1.208	4.69	1.208	4.69	1.208	4.7	1.208	4.68
1.212	4.7	1.212	4.7	1.212	4.72	1.212	4.69
1.216	4.72	1.216	4.72	1.216	4.73	1.216	4.71
1.22	4.73	1.22	4.73	1.22	4.74	1.22	4.72
1.224	4.74	1.224	4.74	1.224	4.76	1.224	4.73
1.228	4.76	1.228	4.76	1.228	4.77	1.228	4.75
1.232	4.77	1.232	4.77	1.232	4.78	1.232	4.76
1.236	4.78	1.236	4.79	1.236	4.8	1.236	4.77
1.24	4.8	1.24	4.8	1.24	4.81	1.24	4.79
1.244	4.81	1.244	4.81	1.244	4.82	1.244	4.8
1.248	4.82	1.248	4.83	1.248	4.84	1.248	4.81
1.252	4.84	1.252	4.84	1.252	4.85	1.252	4.83
1.256	4.85	1.256	4.85	1.256	4.86	1.256	4.84
1.26	4.86	1.26	4.87	1.26	4.88	1.26	4.85
1.264	4.88	1.264	4.88	1.264	4.89	1.264	4.87
1.268	4.89	1.268	4.89	1.268	4.9	1.268	4.88
1.272	4.9	1.272	4.91	1.272	4.92	1.272	4.89
1.276	4.92	1.276	4.92	1.276	4.93	1.276	4.91
1.28	4.93	1.28	4.93	1.28	4.94	1.28	4.92
1.284	4.94	1.284	4.95	1.284	4.96	1.284	4.93
1.288	4.96	1.288	4.96	1.288	4.97	1.288	4.94
1.292	4.97	1.292	4.97	1.292	4.98	1.292	4.96
1.296	4.98	1.296	4.99	1.296	5	1.296	4.97
1.3	5	1.3	5	1.3	5.01	1.3	4.98
1.304	5.01	1.304	5.01	1.304	5.02	1.304	5
1.308	5.02	1.308	5.03	1.308	5.04	1.308	5.01
1.312	5.04	1.312	5.04	1.312	5.05	1.312	5.02
1.316	5.05	1.316	5.05	1.316	5.06	1.316	5.04
1.32	5.06	1.32	5.06	1.32	5.08	1.32	5.05
1.324	5.08	1.324	5.08	1.324	5.09	1.324	5.06
1.328	5.09	1.328	5.09	1.328	5.1	1.328	5.08
1.332	5.1	1.332	5.1	1.332	5.12	1.332	5.09
1.336	5.11	1.336	5.12	1.336	5.13	1.336	5.1
1.34	5.13	1.34	5.13	1.34	5.14	1.34	5.11
1.344	5.14	1.344	5.14	1.344	5.16	1.344	5.13
1.348	5.15	1.348	5.16	1.348	5.17	1.348	5.14
1.352	5.17	1.352	5.17	1.352	5.18	1.352	5.15
1.356	5.18	1.356	5.18	1.356	5.19	1.356	5.17
1.36	5.19	1.36	5.19	1.36	5.21	1.36	5.18
1.364	5.21	1.364	5.21	1.364	5.22	1.364	5.19
1.368	5.22	1.368	5.22	1.368	5.23	1.368	5.2
1.372	5.23	1.372	5.23	1.372	5.25	1.372	5.22
1.376	5.24	1.376	5.25	1.376	5.26	1.376	5.23
1.38	5.26	1.38	5.26	1.38	5.27	1.38	5.24
1.384	5.27	1.384	5.27	1.384	5.28	1.384	5.25
1.388	5.28	1.388	5.28	1.388	5.3	1.388	5.27
1.392	5.29	1.392	5.3	1.392	5.31	1.392	5.28
1.396	5.31	1.396	5.31	1.396	5.32	1.396	5.29
1.4	5.32	1.4	5.32	1.4	5.34	1.4	5.31
1.404	5.33	1.404	5.34	1.404	5.35	1.404	5.32
1.408	5.35	1.408	5.35	1.408	5.36	1.408	5.33
1.412	5.36	1.412	5.36	1.412	5.37	1.412	5.34
1.416	5.37	1.416	5.37	1.416	5.39	1.416	5.36
1.42	5.38	1.42	5.39	1.42	5.4	1.42	5.37
1.424	5.4	1.424	5.4	1.424	5.41	1.424	5.38
1.428	5.41	1.428	5.41	1.428	5.42	1.428	5.39
1.432	5.42	1.432	5.42	1.432	5.44	1.432	5.41
1.436	5.43	1.436	5.44	1.436	5.45	1.436	5.42
1.44	5.45	1.44	5.45	1.44	5.46	1.44	5.43
1.444	5.46	1.444	5.46	1.444	5.48	1.444	5.44
1.448	5.47	1.448	5.47	1.448	5.49	1.448	5.45
1.452	5.48	1.452	5.49	1.452	5.5	1.452	5.47
1.456	5.5	1.456	5.5	1.456	5.51	1.456	5.48
1.46	5.51	1.46	5.51	1.46	5.53	1.46	5.49
1.464	5.52	1.464	5.52	1.464	5.54	1.464	5.5
1.468	5.53	1.468	5.54	1.468	5.55	1.468	5.52
1.472	5.55	1.472	5.55	1.472	5.56	1.472	5.53
1.476	5.56	1.476	5.56	1.476	5.57	1.476	5.54
1.48	5.57	1.48	5.57	1.48	5.59	1.48	5.55
1.484	5.58	1.484	5.59	1.484	5.6	1.484	5.57
1.488	5.59	1.488	5.6	1.488	5.61	1.488	5.58
1.492	5.61	1.492	5.61	1.492	5.62	1.492	5.59
1.496	5.62	1.496	5.62	1.496	5.64	1.496	5.6
1.5	5.63	1.5	5.64	1.5	5.65	1.5	5.61
1.504	5.64	1.504	5.65	1.504	5.66	1.504	5.63
1.508	5.66	1.508	5.66	1.508	5.67	1.508	5.64
1.512	5.67	1.512	5.67	1.512	5.69	1.512	5.65
1.516	5.68	1.516	5.68	1.516	5.7	1.516	5.66
1.52	5.69	1.52	5.7	1.52	5.71	1.52	5.67
1.524	5.7	1.524	5.71	1.524	5.72	1.524	5.69
1.528	5.72	1.528	5.72	1.528	5.73	1.528	5.7
1.532	5.73	1.532	5.73	1.532	5.75	1.532	5.71
1.536	5.74	1.536	5.74	1.536	5.76	1.536	5.72
1.54	5.75	1.54	5.76	1.54	5.77	1.54	5.73
1.544	5.76	1.544	5.77	1.544	5.78	1.544	5.75
1.548	5.78	1.548	5.78	1.548	5.79	1.548	5.76
1.552	5.79	1.552	5.79	1.552	5.81	1.552	5.77
1.556	5.8	1.556	5.8	1.556	5.82	1.556	5.78
1.56	5.81	1.56	5.82	1.56	5.83	1.56	5.79
1.564	5.82	1.564	5.83	1.564	5.84	1.564	5.8
1.568	5.84	1.568	5.84	1.568	5.85	1.568	5.82
1.572	5.85	1.572	5.85	1.572	5.87	1.572	5.83
1.576	5.86	1.576	5.86	1.576	5.88	1.576	5.84
1.58	5.87	1.58	5.88	1.58	5.89	1.58	5.85
1.584	5.88	1.584	5.89	1.584	5.9	1.584	5.86
1.588	5.89	1.588	5.9	1.588	5.91	1.588	5.87
1.592	5.91	1.592	5.91	1.592	5.92	1.592	5.89
1.596	5.92	1.596	5.92	1.596	5.94	1.596	5.9
1.6	5.93	1.6	5.93	1.6	5.95	1.6	5.91
1.604	5.94	1.604	5.95	1.604	5.96	1.604	5.92
1.608	5.95	1.608	5.96	1.608	5.97	1.608	5.93
1.612	5.96	1.612	5.97	1.612	5.98	1.612	5.94
1.616	5.98	1.616	5.98	1.616	5.99	1.616	5.95
1.62	5.99	1.62	5.99	1.62	6.01	1.62	5.97
1.624	6	1.624	6	1.624	6.02	1.624	5.98
1.628	6.01	1.628	6.02	1.628	6.03	1.628	5.99
1.632	6.02	1.632	6.03	1.632	6.04	1.632	6
1.636	6.03	1.636	6.04	1.636	6.05	1.636	6.01
1.64	6.04	1.64	6.05	1.64	6.06	1.64	6.02
1.644	6.06	1.644	6.06	1.644	6.08	1.644	6.03
1.648	6.07	1.648	6.07	1.648	6.09	1.648	6.05
1.652	6.08	1.652	6.08	1.652	6.1	1.652	6.06
1.656	6.09	1.656	6.1	1.656	6.11	1.656	6.07
1.66	6.1	1.66	6.11	1.66	6.12	1.66	6.08
1.664	6.11	1.664	6.12	1.664	6.13	1.664	6.09
1.668	6.12	1.668	6.13	1.668	6.14	1.668	6.1
1.672	6.14	1.672	6.14	1.672	6.15	1.672	6.11
1.676	6.15	1.676	6.15	1.676	6.17	1.676	6.12
1.68	6.16	1.68	6.16	1.68	6.18	1.68	6.13
1.684	6.17	1.684	6.18	1.684	6.19	1.684	6.15
1.688	6.18	1.688	6.19	1.688	6.2	1.688	6.16
1.692	6.19	1.692	6.2	1.692	6.21	1.692	6.17
1.696	6.2	1.696	6.21	1.696	6.22	1.696	6.18
1.7	6.21	1.7	6.22	1.7	6.23	1.7	6.19
1.704	6.22	1.704	6.23	1.704	6.24	1.704	6.2
1.708	6.24	1.708	6.24	1.708	6.26	1.708	6.21
1.712	6.25	1.712	6.25	1.712	6.27	1.712	6.22
1.716	6.26	1.716	6.26	1.716	6.28	1.716	6.23
1.72	6.27	1.72	6.28	1.72	6.29	1.72	6.24
1.724	6.28	1.724	6.29	1.724	6.3	1.724	6.26
1.728	6.29	1.728	6.3	1.728	6.31	1.728	6.27
1.732	6.3	1.732	6.31	1.732	6.32	1.732	6.28
1.736	6.31	1.736	6.32	1.736	6.33	1.736	6.29
1.74	6.32	1.74	6.33	1.74	6.34	1.74	6.3
1.744	6.33	1.744	6.34	1.744	6.35	1.744	6.31
1.748	6.34	1.748	6.35	1.748	6.37	1.748	6.32
1.752	6.36	1.752	6.36	1.752	6.38	1.752	6.33
1.756	6.37	1.756	6.37	1.756	6.39	1.756	6.34
1.76	6.38	1.76	6.38	1.76	6.4	1.76	6.35
1.764	6.39	1.764	6.4	1.764	6.41	1.764	6.36
1.768	6.4	1.768	6.41	1.768	6.42	1.768	6.37
1.772	6.41	1.772	6.42	1.772	6.43	1.772	6.38
1.776	6.42	1.776	6.43	1.776	6.44	1.776	6.39
1.78	6.43	1.78	6.44	1.78	6.45	1.78	6.4
1.784	6.44	1.784	6.45	1.784	6.46	1.784	6.41
1.788	6.45	1.788	6.46	1.788	6.47	1.788	6.43
1.792	6.46	1.792	6.47	1.792	6.48	1.792	6.44
1.796	6.47	1.796	6.48	1.796	6.49	1.796	6.45
1.8	6.48	1.8	6.49	1.8	6.5	1.8	6.46
1.804	6.49	1.804	6.5	1.804	6.51	1.804	6.47
1.808	6.5	1.808	6.51	1.808	6.53	1.808	6.48
1.812	6.51	1.812	6.52	1.812	6.54	1.812	6.49
1.816	6.53	1.816	6.53	1.816	6.55	1.816	6.5
1.82	6.54	1.82	6.54	1.82	6.56	1.82	6.51
1.824	6.55	1.824	6.55	1.824	6.57	1.824	6.52
1.828	6.56	1.828	6.56	1.828	6.58	1.828	6.53
1.832	6.57	1.832	6.58	1.832	6.59	1.832	6.54
1.836	6.58	1.836	6.59	1.836	6.6	1.836	6.55
1.84	6.59	1.84	6.6	1.84	6.61	1.84	6.56
1.844	6.6	1.844	6.61	1.844	6.62	1.844	6.57
1.848	6.61	1.848	6.62	1.848	6.63	1.848	6.58
1.852	6.62	1.852	6.63	1.852	6.64	1.852	6.59
1.856	6.63	1.856	6.64	1.856	6.65	1.856	6.6
1.86	6.64	1.86	6.65	1.86	6.66	1.86	6.61
1.864	6.65	1.864	6.66	1.864	6.67	1.864	6.62
1.868	6.66	1.868	6.67	1.868	6.68	1.868	6.63
1.872	6.67	1.872	6.68	1.872	6.69	1.872	6.64
1.876	6.68	1.876	6.69	1.876	6.7	1.876	6.65
1.88	6.69	1.88	6.7	1.88	6.71	1.88	6.66
1.884	6.7	1.884	6.71	1.884	6.72	1.884	6.67
1.888	6.71	1.888	6.72	1.888	6.73	1.888	6.68
1.892	6.72	1.892	6.73	1.892	6.74	1.892	6.69
1.896	6.73	1.896	6.74	1.896	6.75	1.896	6.7
1.9	6.74	1.9	6.75	1.9	6.76	1.9	6.71
1.904	6.75	1.904	6.76	1.904	6.77	1.904	6.72
1.908	6.76	1.908	6.77	1.908	6.78	1.908	6.73
1.912	6.77	1.912	6.78	1.912	6.79	1.912	6.74
1.916	6.78	1.916	6.79	1.916	6.8	1.916	6.75
1.92	6.79	1.92	6.8	1.92	6.81	1.92	6.76
1.924	6.8	1.924	6.81	1.924	6.82	1.924	6.77
1.928	6.81	1.928	6.82	1.928	6.83	1.928	6.78
1.932	6.82	1.932	6.83	1.932	6.84	1.932	6.79
1.936	6.83	1.936	6.84	1.936	6.85	1.936	6.79
1.94	6.84	1.94	6.85	1.94	6.86	1.94	6.8
1.944	6.85	1.944	6.86	1.944	6.87	1.944	6.81
1.948	6.86	1.948	6.87	1.948	6.88	1.948	6.82
1.952	6.87	1.952	6.88	1.952	6.89	1.952	6.83
1.956	6.87	1.956	6.88	1.956	6.9	1.956	6.84
1.96	6.88	1.96	6.89	1.96	6.91	1.96	6.85
1.964	6.89	1.964	6.9	1.964	6.92	1.964	6.86
1.968	6.9	1.968	6.91	1.968	6.92	1.968	6.87
1.972	6.91	1.972	6.92	1.972	6.93	1.972	6.88
1.976	6.92	1.976	6.93	1.976	6.94	1.976	6.89
1.98	6.93	1.98	6.94	1.98	6.95	1.98	6.9
1.984	6.94	1.984	6.95	1.984	6.96	1.984	6.91
1.988	6.95	1.988	6.96	1.988	6.97	1.988	6.92
1.992	6.96	1.992	6.97	1.992	6.98	1.992	6.93
1.996	6.97	1.996	6.98	1.996	6.99	1.996	6.93
2	6.98	2	6.99	2	7	2	6.94
2.004	6.99	2.004	7	2.004	7.01	2.004	6.95
2.008	7	2.008	7.01	2.008	7.02	2.008	6.96
2.012	7.01	2.012	7.02	2.012	7.03	2.012	6.97
2.016	7.02	2.016	7.03	2.016	7.04	2.016	6.98
2.02	7.02	2.02	7.04	2.02	7.05	2.02	6.99
2.024	7.03	2.024	7.04	2.024	7.05	2.024	7
2.028	7.04	2.028	7.05	2.028	7.06	2.028	7.01
2.032	7.05	2.032	7.06	2.032	7.07	2.032	7.02
2.036	7.06	2.036	7.07	2.036	7.08	2.036	7.02
2.04	7.07	2.04	7.08	2.04	7.09	2.04	7.03
2.044	7.08	2.044	7.09	2.044	7.1	2.044	7.04
2.048	7.09	2.048	7.1	2.048	7.11	2.048	7.05
2.052	7.1	2.052	7.11	2.052	7.12	2.052	7.06
2.056	7.11	2.056	7.12	2.056	7.13	2.056	7.07
2.06	7.11	2.06	7.13	2.06	7.14	2.06	7.08
2.064	7.12	2.064	7.13	2.064	7.14	2.064	7.09
2.068	7.13	2.068	7.14	2.068	7.15	2.068	7.09
2.072	7.14	2.072	7.15	2.072	7.16	2.072	7.1
2.076	7.15	2.076	7.16	2.076	7.17	2.076	7.11
2.08	7.16	2.08	7.17	2.08	7.18	2.08	7.12
2.084	7.17	2.084	7.18	2.084	7.19	2.084	7.13
2.088	7.18	2.088	7.19	2.088	7.2	2.088	7.14
2.092	7.19	2.092	7.2	2.092	7.21	2.092	7.15
2.096	7.19	2.096	7.21	2.096	7.21	2.096	7.15
2.1	7.2	2.1	7.21	2.1	7.22	2.1	7.16
2.104	7.21	2.104	7.22	2.104	7.23	2.104	7.17
2.108	7.22	2.108	7.23	2.108	7.24	2.108	7.18
2.112	7.23	2.112	7.24	2.112	7.25	2.112	7.19
2.116	7.24	2.116	7.25	2.116	7.26	2.116	7.2
2.12	7.25	2.12	7.26	2.12	7.27	2.12	7.2
2.124	7.25	2.124	7.27	2.124	7.27	2.124	7.21
2.128	7.26	2.128	7.27	2.128	7.28	2.128	7.22
2.132	7.27	2.132	7.28	2.132	7.29	2.132	7.23
2.136	7.28	2.136	7.29	2.136	7.3	2.136	7.24
2.14	7.29	2.14	7.3	2.14	7.31	2.14	7.25
2.144	7.3	2.144	7.31	2.144	7.32	2.144	7.25
2.148	7.3	2.148	7.32	2.148	7.32	2.148	7.26
2.152	7.31	2.152	7.32	2.152	7.33	2.152	7.27
2.156	7.32	2.156	7.33	2.156	7.34	2.156	7.28
2.16	7.33	2.16	7.34	2.16	7.35	2.16	7.29
2.164	7.34	2.164	7.35	2.164	7.36	2.164	7.29
2.168	7.35	2.168	7.36	2.168	7.37	2.168	7.3
2.172	7.35	2.172	7.37	2.172	7.37	2.172	7.31
2.176	7.36	2.176	7.37	2.176	7.38	2.176	7.32
2.18	7.37	2.18	7.38	2.18	7.39	2.18	7.33
2.184	7.38	2.184	7.39	2.184	7.4	2.184	7.33
2.188	7.39	2.188	7.4	2.188	7.41	2.188	7.34
2.192	7.39	2.192	7.41	2.192	7.41	2.192	7.35
2.196	7.4	2.196	7.41	2.196	7.42	2.196	7.36
2.2	7.41	2.2	7.42	2.2	7.43	2.2	7.37
2.204	7.42	2.204	7.43	2.204	7.44	2.204	7.37
2.208	7.43	2.208	7.44	2.208	7.45	2.208	7.38
2.212	7.43	2.212	7.45	2.212	7.45	2.212	7.39
2.216	7.44	2.216	7.45	2.216	7.46	2.216	7.4
2.22	7.45	2.22	7.46	2.22	7.47	2.22	7.4
2.224	7.46	2.224	7.47	2.224	7.48	2.224	7.41
2.228	7.47	2.228	7.48	2.228	7.48	2.228	7.42
2.232	7.47	2.232	7.49	2.232	7.49	2.232	7.43
2.236	7.48	2.236	7.49	2.236	7.5	2.236	7.43
2.24	7.49	2.24	7.5	2.24	7.51	2.24	7.44
2.244	7.5	2.244	7.51	2.244	7.51	2.244	7.45
2.248	7.5	2.248	7.52	2.248	7.52	2.248	7.46
2.252	7.51	2.252	7.52	2.252	7.53	2.252	7.46
2.256	7.52	2.256	7.53	2.256	7.54	2.256	7.47
2.26	7.53	2.26	7.54	2.26	7.54	2.26	7.48
2.264	7.53	2.264	7.55	2.264	7.55	2.264	7.49
2.268	7.54	2.268	7.55	2.268	7.56	2.268	7.49
2.272	7.55	2.272	7.56	2.272	7.57	2.272	7.5
2.276	7.56	2.276	7.57	2.276	7.57	2.276	7.51
2.28	7.56	2.28	7.58	2.28	7.58	2.28	7.52
2.284	7.57	2.284	7.58	2.284	7.59	2.284	7.52
2.288	7.58	2.288	7.59	2.288	7.6	2.288	7.53
2.292	7.59	2.292	7.6	2.292	7.6	2.292	7.54
2.296	7.59	2.296	7.61	2.296	7.61	2.296	7.54
2.3	7.6	2.3	7.61	2.3	7.62	2.3	7.55
2.304	7.61	2.304	7.62	2.304	7.63	2.304	7.56
2.308	7.62	2.308	7.63	2.308	7.63	2.308	7.56
2.312	7.62	2.312	7.64	2.312	7.64	2.312	7.57
2.316	7.63	2.316	7.64	2.316	7.65	2.316	7.58
2.32	7.64	2.32	7.65	2.32	7.65	2.32	7.59
2.324	7.65	2.324	7.66	2.324	7.66	2.324	7.59
2.328	7.65	2.328	7.66	2.328	7.67	2.328	7.6
2.332	7.66	2.332	7.67	2.332	7.67	2.332	7.61
2.336	7.67	2.336	7.68	2.336	7.68	2.336	7.61
2.34	7.67	2.34	7.69	2.34	7.69	2.34	7.62
2.344	7.68	2.344	7.69	2.344	7.7	2.344	7.63
2.348	7.69	2.348	7.7	2.348	7.7	2.348	7.63
2.352	7.69	2.352	7.71	2.352	7.71	2.352	7.64
2.356	7.7	2.356	7.71	2.356	7.72	2.356	7.65
2.36	7.71	2.36	7.72	2.36	7.72	2.36	7.65
2.364	7.72	2.364	7.73	2.364	7.73	2.364	7.66
2.368	7.72	2.368	7.73	2.368	7.74	2.368	7.67
2.372	7.73	2.372	7.74	2.372	7.74	2.372	7.67
2.376	7.74	2.376	7.75	2.376	7.75	2.376	7.68
2.38	7.74	2.38	7.75	2.38	7.76	2.38	7.69
2.384	7.75	2.384	7.76	2.384	7.76	2.384	7.69
2.388	7.76	2.388	7.77	2.388	7.77	2.388	7.7
2.392	7.76	2.392	7.77	2.392	7.78	2.392	7.71
2.396	7.77	2.396	7.78	2.396	7.78	2.396	7.71
2.4	7.78	2.4	7.79	2.4	7.79	2.4	7.72
2.404	7.78	2.404	7.79	2.404	7.79	2.404	7.72
2.408	7.79	2.408	7.8	2.408	7.8	2.408	7.73
2.412	7.8	2.412	7.81	2.412	7.81	2.412	7.74
2.416	7.8	2.416	7.81	2.416	7.81	2.416	7.74
2.42	7.81	2.42	7.82	2.42	7.82	2.42	7.75
2.424	7.82	2.424	7.83	2.424	7.83	2.424	7.76
2.428	7.82	2.428	7.83	2.428	7.83	2.428	7.76
2.432	7.83	2.432	7.84	2.432	7.84	2.432	7.77
2.436	7.83	2.436	7.85	2.436	7.85	2.436	7.77
2.44	7.84	2.44	7.85	2.44	7.85	2.44	7.78
2.444	7.85	2.444	7.86	2.444	7.86	2.444	7.79
2.448	7.85	2.448	7.87	2.448	7.86	2.448	7.79
2.452	7.86	2.452	7.87	2.452	7.87	2.452	7.8
2.456	7.87	2.456	7.88	2.456	7.88	2.456	7.8
2.46	7.87	2.46	7.88	2.46	7.88	2.46	7.81
2.464	7.88	2.464	7.89	2.464	7.89	2.464	7.82
2.468	7.89	2.468	7.9	2.468	7.89	2.468	7.82
2.472	7.89	2.472	7.9	2.472	7.9	2.472	7.83
2.476	7.9	2.476	7.91	2.476	7.91	2.476	7.83
2.48	7.9	2.48	7.91	2.48	7.91	2.48	7.84
2.484	7.91	2.484	7.92	2.484	7.92	2.484	7.85
2.488	7.92	2.488	7.93	2.488	7.92	2.488	7.85
2.492	7.92	2.492	7.93	2.492	7.93	2.492	7.86
2.496	7.93	2.496	7.94	2.496	7.93	2.496	7.86
2.5	7.93	2.5	7.94	2.5	7.94	2.5	7.87
2.504	7.94	2.504	7.95	2.504	7.95	2.504	7.87
2.508	7.95	2.508	7.96	2.508	7.95	2.508	7.88
2.512	7.95	2.512	7.96	2.512	7.96	2.512	7.89
2.516	7.96	2.516	7.97	2.516	7.96	2.516	7.89
2.52	7.96	2.52	7.97	2.52	7.97	2.52	7.9
2.524	7.97	2.524	7.98	2.524	7.97	2.524	7.9
2.528	7.97	2.528	7.98	2.528	7.98	2.528	7.91
2.532	7.98	2.532	7.99	2.532	7.99	2.532	7.91
2.536	7.99	2.536	8	2.536	7.99	2.536	7.92
2.54	7.99	2.54	8	2.54	8	2.54	7.92
2.544	8	2.544	8.01	2.544	8	2.544	7.93
2.548	8	2.548	8.01	2.548	8.01	2.548	7.93
2.552	8.01	2.552	8.02	2.552	8.01	2.552	7.94
2.556	8.01	2.556	8.02	2.556	8.02	2.556	7.94
2.56	8.02	2.56	8.03	2.56	8.02	2.56	7.95
2.564	8.03	2.564	8.03	2.564	8.03	2.564	7.95
2.568	8.03	2.568	8.04	2.568	8.03	2.568	7.96
2.572	8.04	2.572	8.05	2.572	8.04	2.572	7.96
2.576	8.04	2.576	8.05	2.576	8.04	2.576	7.97
2.58	8.05	2.58	8.06	2.58	8.05	2.58	7.97
2.584	8.05	2.584	8.06	2.584	8.05	2.584	7.98
2.588	8.06	2.588	8.07	2.588	8.06	2.588	7.99
2.592	8.06	2.592	8.07	2.592	8.06	2.592	7.99
2.596	8.07	2.596	8.08	2.596	8.07	2.596	7.99
2.6	8.07	2.6	8.08	2.6	8.07	2.6	8
2.604	8.08	2.604	8.09	2.604	8.08	2.604	8
2.608	8.08	2.608	8.09	2.608	8.08	2.608	8.01
2.612	8.09	2.612	8.1	2.612	8.09	2.612	8.01
2.616	8.09	2.616	8.1	2.616	8.09	2.616	8.02
2.62	8.1	2.62	8.11	2.62	8.1	2.62	8.02
2.624	8.1	2.624	8.11	2.624	8.1	2.624	8.03
2.628	8.11	2.628	8.12	2.628	8.11	2.628	8.03
2.632	8.11	2.632	8.12	2.632	8.11	2.632	8.04
2.636	8.12	2.636	8.13	2.636	8.12	2.636	8.04
2.64	8.12	2.64	8.13	2.64	8.12	2.64	8.05
2.644	8.13	2.644	8.14	2.644	8.13	2.644	8.05
2.648	8.13	2.648	8.14	2.648	8.13	2.648	8.06
2.652	8.14	2.652	8.15	2.652	8.14	2.652	8.06
2.656	8.14	2.656	8.15	2.656	8.14	2.656	8.07
2.66	8.15	2.66	8.16	2.66	8.14	2.66	8.07
2.664	8.15	2.664	8.16	2.664	8.15	2.664	8.07
2.668	8.16	2.668	8.17	2.668	8.15	2.668	8.08
2.672	8.16	2.672	8.17	2.672	8.16	2.672	8.08
2.676	8.17	2.676	8.18	2.676	8.16	2.676	8.09
2.68	8.17	2.68	8.18	2.68	8.17	2.68	8.09
2.684	8.18	2.684	8.18	2.684	8.17	2.684	8.1
2.688	8.18	2.688	8.19	2.688	8.18	2.688	8.1
2.692	8.19	2.692	8.19	2.692	8.18	2.692	8.1
2.696	8.19	2.696	8.2	2.696	8.18	2.696	8.11
2.7	8.2	2.7	8.2	2.7	8.19	2.7	8.11
2.704	8.2	2.704	8.21	2.704	8.19	2.704	8.12
2.708	8.2	2.708	8.21	2.708	8.2	2.708	8.12
2.712	8.21	2.712	8.22	2.712	8.2	2.712	8.13
2.716	8.21	2.716	8.22	2.716	8.2	2.716	8.13
2.72	8.22	2.72	8.22	2.72	8.21	2.72	8.13
2.724	8.22	2.724	8.23	2.724	8.21	2.724	8.14
2.728	8.23	2.728	8.23	2.728	8.22	2.728	8.14
2.732	8.23	2.732	8.24	2.732	8.22	2.732	8.15
2.736	8.24	2.736	8.24	2.736	8.22	2.736	8.15
2.74	8.24	2.74	8.25	2.74	8.23	2.74	8.15
2.744	8.24	2.744	8.25	2.744	8.23	2.744	8.16
2.748	8.25	2.748	8.25	2.748	8.24	2.748	8.16
2.752	8.25	2.752	8.26	2.752	8.24	2.752	8.16
2.756	8.26	2.756	8.26	2.756	8.24	2.756	8.17
2.76	8.26	2.76	8.27	2.76	8.25	2.76	8.17
2.764	8.26	2.764	8.27	2.764	8.25	2.764	8.18
2.768	8.27	2.768	8.27	2.768	8.25	2.768	8.18
2.772	8.27	2.772	8.28	2.772	8.26	2.772	8.18
2.776	8.28	2.776	8.28	2.776	8.26	2.776	8.19
2.78	8.28	2.78	8.28	2.78	8.26	2.78	8.19
2.784	8.28	2.784	8.29	2.784	8.27	2.784	8.19
2.788	8.29	2.788	8.29	2.788	8.27	2.788	8.2
2.792	8.29	2.792	8.3	2.792	8.28	2.792	8.2
2.796	8.3	2.796	8.3	2.796	8.28	2.796	8.2
2.8	8.3	2.8	8.3	2.8	8.28	2.8	8.21
2.804	8.3	2.804	8.31	2.804	8.29	2.804	8.21
2.808	8.31	2.808	8.31	2.808	8.29	2.808	8.21
2.812	8.31	2.812	8.31	2.812	8.29	2.812	8.22
2.816	8.32	2.816	8.32	2.816	8.3	2.816	8.22
2.82	8.32	2.82	8.32	2.82	8.3	2.82	8.22
2.824	8.32	2.824	8.33	2.824	8.3	2.824	8.23
2.828	8.33	2.828	8.33	2.828	8.31	2.828	8.23
2.832	8.33	2.832	8.33	2.832	8.31	2.832	8.23
2.836	8.33	2.836	8.34	2.836	8.31	2.836	8.24
2.84	8.34	2.84	8.34	2.84	8.31	2.84	8.24
2.844	8.34	2.844	8.34	2.844	8.32	2.844	8.24
2.848	8.34	2.848	8.35	2.848	8.32	2.848	8.25
2.852	8.35	2.852	8.35	2.852	8.32	2.852	8.25
2.856	8.35	2.856	8.35	2.856	8.33	2.856	8.25
2.86	8.35	2.86	8.36	2.86	8.33	2.86	8.26
2.864	8.36	2.864	8.36	2.864	8.33	2.864	8.26
2.868	8.36	2.868	8.36	2.868	8.34	2.868	8.26
2.872	8.36	2.872	8.36	2.872	8.34	2.872	8.26
2.876	8.37	2.876	8.37	2.876	8.34	2.876	8.27
2.88	8.37	2.88	8.37	2.88	8.34	2.88	8.27
2.884	8.37	2.884	8.37	2.884	8.35	2.884	8.27
2.888	8.38	2.888	8.38	2.888	8.35	2.888	8.28
2.892	8.38	2.892	8.38	2.892	8.35	2.892	8.28
2.896	8.38	2.896	8.38	2.896	8.35	2.896	8.28
2.9	8.39	2.9	8.39	2.9	8.36	2.9	8.28
2.904	8.39	2.904	8.39	2.904	8.36	2.904	8.29
2.908	8.39	2.908	8.39	2.908	8.36	2.908	8.29
2.912	8.4	2.912	8.39	2.912	8.36	2.912	8.29
2.916	8.4	2.916	8.4	2.916	8.37	2.916	8.29
2.92	8.4	2.92	8.4	2.92	8.37	2.92	8.3
2.924	8.41	2.924	8.4	2.924	8.37	2.924	8.3
2.928	8.41	2.928	8.41	2.928	8.37	2.928	8.3
2.932	8.41	2.932	8.41	2.932	8.38	2.932	8.3
2.936	8.41	2.936	8.41	2.936	8.38	2.936	8.31
2.94	8.42	2.94	8.41	2.94	8.38	2.94	8.31
2.944	8.42	2.944	8.42	2.944	8.38	2.944	8.31
2.948	8.42	2.948	8.42	2.948	8.39	2.948	8.31
2.952	8.43	2.952	8.42	2.952	8.39	2.952	8.32
2.956	8.43	2.956	8.42	2.956	8.39	2.956	8.32
2.96	8.43	2.96	8.43	2.96	8.39	2.96	8.32
2.964	8.43	2.964	8.43	2.964	8.39	2.964	8.32
2.968	8.44	2.968	8.43	2.968	8.4	2.968	8.32
2.972	8.44	2.972	8.43	2.972	8.4	2.972	8.33
2.976	8.44	2.976	8.44	2.976	8.4	2.976	8.33
2.98	8.44	2.98	8.44	2.98	8.4	2.98	8.33
2.984	8.45	2.984	8.44	2.984	8.4	2.984	8.33
2.988	8.45	2.988	8.44	2.988	8.41	2.988	8.33
2.992	8.45	2.992	8.45	2.992	8.41	2.992	8.34
2.996	8.45	2.996	8.45	2.996	8.41	2.996	8.34
3	8.46	3	8.45	3	8.41	3	8.34
3.004	8.46	3.004	8.45	3.004	8.41	3.004	8.34
3.008	8.46	3.008	8.45	3.008	8.42	3.008	8.34
3.012	8.46	3.012	8.46	3.012	8.42	3.012	8.35
3.016	8.47	3.016	8.46	3.016	8.42	3.016	8.35
3.02	8.47	3.02	8.46	3.02	8.42	3.02	8.35
3.024	8.47	3.024	8.46	3.024	8.42	3.024	8.35
3.028	8.47	3.028	8.46	3.028	8.42	3.028	8.35
3.032	8.47	3.032	8.47	3.032	8.43	3.032	8.35
3.036	8.48	3.036	8.47	3.036	8.43	3.036	8.36
3.04	8.48	3.04	8.47	3.04	8.43	3.04	8.36
3.044	8.48	3.044	8.47	3.044	8.43	3.044	8.36
3.048	8.48	3.048	8.47	3.048	8.43	3.048	8.36
3.052	8.49	3.052	8.48	3.052	8.43	3.052	8.36
3.056	8.49	3.056	8.48	3.056	8.43	3.056	8.36
3.06	8.49	3.06	8.48	3.06	8.44	3.06	8.37
3.064	8.49	3.064	8.48	3.064	8.44	3.064	8.37
3.068	8.49	3.068	8.48	3.068	8.44	3.068	8.37
3.072	8.49	3.072	8.48	3.072	8.44	3.072	8.37
3.076	8.5	3.076	8.49	3.076	8.44	3.076	8.37
3.08	8.5	3.08	8.49	3.08	8.44	3.08	8.37
3.084	8.5	3.084	8.49	3.084	8.44	3.084	8.37
3.088	8.5	3.088	8.49	3.088	8.44	3.088	8.37
3.092	8.5	3.092	8.49	3.092	8.44	3.092	8.38
3.096	8.51	3.096	8.49	3.096	8.45	3.096	8.38
3.1	8.51	3.1	8.49	3.1	8.45	3.1	8.38
3.104	8.51	3.104	8.5	3.104	8.45	3.104	8.38
3.108	8.51	3.108	8.5	3.108	8.45	3.108	8.38
3.112	8.51	3.112	8.5	3.112	8.45	3.112	8.38
3.116	8.51	3.116	8.5	3.116	8.45	3.116	8.38
3.12	8.52	3.12	8.5	3.12	8.45	3.12	8.38
3.124	8.52	3.124	8.5	3.124	8.45	3.124	8.38
3.128	8.52	3.128	8.5	3.128	8.45	3.128	8.39
3.132	8.52	3.132	8.5	3.132	8.45	3.132	8.39
3.136	8.52	3.136	8.51	3.136	8.45	3.136	8.39
3.14	8.52	3.14	8.51	3.14	8.45	3.14	8.39
3.144	8.52	3.144	8.51	3.144	8.46	3.144	8.39
3.148	8.53	3.148	8.51	3.148	8.46	3.148	8.39
3.152	8.53	3.152	8.51	3.152	8.46	3.152	8.39
3.156	8.53	3.156	8.51	3.156	8.46	3.156	8.39
3.16	8.53	3.16	8.51	3.16	8.46	3.16	8.39
3.164	8.53	3.164	8.51	3.164	8.46	3.164	8.39
3.168	8.53	3.168	8.51	3.168	8.46	3.168	8.39
3.172	8.53	3.172	8.51	3.172	8.46	3.172	8.39
3.176	8.53	3.176	8.52	3.176	8.46	3.176	8.39
3.18	8.54	3.18	8.52	3.18	8.46	3.18	8.4
3.184	8.54	3.184	8.52	3.184	8.46	3.184	8.4
3.188	8.54	3.188	8.52	3.188	8.46	3.188	8.4
3.192	8.54	3.192	8.52	3.192	8.46	3.192	8.4
3.196	8.54	3.196	8.52	3.196	8.46	3.196	8.4
3.2	8.54	3.2	8.52	3.2	8.46	3.2	8.4
3.204	8.54	3.204	8.52	3.204	8.46	3.204	8.4
3.208	8.54	3.208	8.52	3.208	8.46	3.208	8.4
3.212	8.54	3.212	8.52	3.212	8.46	3.212	8.4
3.216	8.54	3.216	8.52	3.216	8.46	3.216	8.4
3.22	8.55	3.22	8.52	3.22	8.46	3.22	8.4
3.224	8.55	3.224	8.52	3.224	8.46	3.224	8.4
3.228	8.55	3.228	8.52	3.228	8.46	3.228	8.4
3.232	8.55	3.232	8.52	3.232	8.46	3.232	8.4
3.236	8.55	3.236	8.52	3.236	8.46	3.236	8.4
3.24	8.55	3.24	8.53	3.24	8.46	3.24	8.4
3.244	8.55	3.244	8.53	3.244	8.46	3.244	8.4
3.248	8.55	3.248	8.53	3.248	8.46	3.248	8.4
3.252	8.55	3.252	8.53	3.252	8.46	3.252	8.4
3.256	8.55	3.256	8.53	3.256	8.46	3.256	8.4
3.26	8.55	3.26	8.53	3.26	8.46	3.26	8.4
3.264	8.55	3.264	8.53	3.264	8.46	3.264	8.4
3.268	8.55	3.268	8.53	3.268	8.46	3.268	8.4
3.272	8.55	3.272	8.53	3.272	8.46	3.272	8.4
3.276	8.55	3.276	8.53	3.276	8.46	3.276	8.4
3.28	8.56	3.28	8.53	3.28	8.46	3.28	8.4
3.284	8.56	3.284	8.53	3.284	8.46	3.284	8.4
3.288	8.56	3.288	8.53	3.288	8.46	3.288	8.4
3.292	8.56	3.292	8.53	3.292	8.46	3.292	8.4
3.296	8.56	3.296	8.53	3.296	8.46	3.296	8.4
3.3	8.56	3.3	8.53	3.3	8.46	3.3	8.4
3.304	8.56	3.304	8.53	3.304	8.46	3.304	8.4
3.308	8.56	3.308	8.53	3.308	8.46	3.308	8.4
3.312	8.56	3.312	8.53	3.312	8.45	3.312	8.4
3.316	8.56	3.316	8.53	3.316	8.45	3.316	8.4
3.32	8.56	3.32	8.53	3.32	8.45	3.32	8.4
3.324	8.56	3.324	8.53	3.324	8.45	3.324	8.4
3.328	8.56	3.328	8.53	3.328	8.45	3.328	8.4
3.332	8.56	3.332	8.53	3.332	8.45	3.332	8.39
3.336	8.56	3.336	8.52	3.336	8.45	3.336	8.39
3.34	8.56	3.34	8.52	3.34	8.45	3.34	8.39
3.344	8.56	3.344	8.52	3.344	8.45	3.344	8.39
3.348	8.56	3.348	8.52	3.348	8.45	3.348	8.39
3.352	8.56	3.352	8.52	3.352	8.45	3.352	8.39
3.356	8.56	3.356	8.52	3.356	8.44	3.356	8.39
3.36	8.56	3.36	8.52	3.36	8.44	3.36	8.39
3.364	8.56	3.364	8.52	3.364	8.44	3.364	8.39
3.368	8.56	3.368	8.52	3.368	8.44	3.368	8.39
3.372	8.56	3.372	8.52	3.372	8.44	3.372	8.39
3.376	8.56	3.376	8.52	3.376	8.44	3.376	8.39
3.38	8.56	3.38	8.52	3.38	8.44	3.38	8.39
3.384	8.56	3.384	8.52	3.384	8.44	3.384	8.38
3.388	8.56	3.388	8.52	3.388	8.44	3.388	8.38
3.392	8.56	3.392	8.52	3.392	8.43	3.392	8.38
3.396	8.56	3.396	8.52	3.396	8.43	3.396	8.38
3.4	8.56	3.4	8.52	3.4	8.43	3.4	8.38
3.404	8.56	3.404	8.51	3.404	8.43	3.404	8.38
3.408	8.56	3.408	8.51	3.408	8.43	3.408	8.38
3.412	8.55	3.412	8.51	3.412	8.43	3.412	8.38
3.416	8.55	3.416	8.51	3.416	8.43	3.416	8.38
3.42	8.55	3.42	8.51	3.42	8.42	3.42	8.37
3.424	8.55	3.424	8.51	3.424	8.42	3.424	8.37
3.428	8.55	3.428	8.51	3.428	8.42	3.428	8.37
3.432	8.55	3.432	8.51	3.432	8.42	3.432	8.37
3.436	8.55	3.436	8.51	3.436	8.42	3.436	8.37
3.44	8.55	3.44	8.51	3.44	8.42	3.44	8.37
3.444	8.55	3.444	8.5	3.444	8.41	3.444	8.37
3.448	8.55	3.448	8.5	3.448	8.41	3.448	8.37
3.452	8.55	3.452	8.5	3.452	8.41	3.452	8.36
3.456	8.55	3.456	8.5	3.456	8.41	3.456	8.36
3.46	8.55	3.46	8.5	3.46	8.41	3.46	8.36
3.464	8.55	3.464	8.5	3.464	8.41	3.464	8.36
3.468	8.55	3.468	8.5	3.468	8.4	3.468	8.36
3.472	8.54	3.472	8.5	3.472	8.4	3.472	8.36
3.476	8.54	3.476	8.49	3.476	8.4	3.476	8.36
3.48	8.54	3.48	8.49	3.48	8.4	3.48	8.35
3.484	8.54	3.484	8.49	3.484	8.4	3.484	8.35
3.488	8.54	3.488	8.49	3.488	8.39	3.488	8.35
3.492	8.54	3.492	8.49	3.492	8.39	3.492	8.35
3.496	8.54	3.496	8.49	3.496	8.39	3.496	8.35
3.5	8.54	3.5	8.48	3.5	8.39	3.5	8.34
3.504	8.54	3.504	8.48	3.504	8.38	3.504	8.34
3.508	8.54	3.508	8.48	3.508	8.38	3.508	8.34
3.512	8.53	3.512	8.48	3.512	8.38	3.512	8.34
3.516	8.53	3.516	8.48	3.516	8.38	3.516	8.34
3.52	8.53	3.52	8.48	3.52	8.38	3.52	8.34
3.524	8.53	3.524	8.47	3.524	8.37	3.524	8.33
3.528	8.53	3.528	8.47	3.528	8.37	3.528	8.33
3.532	8.53	3.532	8.47	3.532	8.37	3.532	8.33
3.536	8.53	3.536	8.47	3.536	8.37	3.536	8.33
3.54	8.53	3.54	8.47	3.54	8.36	3.54	8.33
3.544	8.52	3.544	8.47	3.544	8.36	3.544	8.32
3.548	8.52	3.548	8.46	3.548	8.36	3.548	8.32
3.552	8.52	3.552	8.46	3.552	8.36	3.552	8.32
3.556	8.52	3.556	8.46	3.556	8.35	3.556	8.32
3.56	8.52	3.56	8.46	3.56	8.35	3.56	8.31
3.564	8.52	3.564	8.46	3.564	8.35	3.564	8.31
3.568	8.52	3.568	8.45	3.568	8.35	3.568	8.31
3.572	8.51	3.572	8.45	3.572	8.34	3.572	8.31
3.576	8.51	3.576	8.45	3.576	8.34	3.576	8.31
3.58	8.51	3.58	8.45	3.58	8.34	3.58	8.3
3.584	8.51	3.584	8.45	3.584	8.33	3.584	8.3
3.588	8.51	3.588	8.44	3.588	8.33	3.588	8.3
3.592	8.51	3.592	8.44	3.592	8.33	3.592	8.3
3.596	8.5	3.596	8.44	3.596	8.33	3.596	8.29
3.6	8.5	3.6	8.44	3.6	8.32	3.6	8.29
3.604	8.5	3.604	8.43	3.604	8.32	3.604	8.29
3.608	8.5	3.608	8.43	3.608	8.32	3.608	8.29
3.612	8.5	3.612	8.43	3.612	8.31	3.612	8.28
3.616	8.5	3.616	8.43	3.616	8.31	3.616	8.28
3.62	8.49	3.62	8.42	3.62	8.31	3.62	8.28
3.624	8.49	3.624	8.42	3.624	8.3	3.624	8.28
3.628	8.49	3.628	8.42	3.628	8.3	3.628	8.27
3.632	8.49	3.632	8.42	3.632	8.3	3.632	8.27
3.636	8.49	3.636	8.41	3.636	8.29	3.636	8.27
3.64	8.48	3.64	8.41	3.64	8.29	3.64	8.26
3.644	8.48	3.644	8.41	3.644	8.29	3.644	8.26
3.648	8.48	3.648	8.41	3.648	8.28	3.648	8.26
3.652	8.48	3.652	8.4	3.652	8.28	3.652	8.26
3.656	8.48	3.656	8.4	3.656	8.28	3.656	8.25
3.66	8.47	3.66	8.4	3.66	8.27	3.66	8.25
3.664	8.47	3.664	8.4	3.664	8.27	3.664	8.25
3.668	8.47	3.668	8.39	3.668	8.27	3.668	8.24
3.672	8.47	3.672	8.39	3.672	8.26	3.672	8.24
3.676	8.46	3.676	8.39	3.676	8.26	3.676	8.24
3.68	8.46	3.68	8.38	3.68	8.26	3.68	8.24
3.684	8.46	3.684	8.38	3.684	8.25	3.684	8.23
3.688	8.46	3.688	8.38	3.688	8.25	3.688	8.23
3.692	8.46	3.692	8.38	3.692	8.25	3.692	8.23
3.696	8.45	3.696	8.37	3.696	8.24	3.696	8.22
3.7	8.45	3.7	8.37	3.7	8.24	3.7	8.22
3.704	8.45	3.704	8.37	3.704	8.24	3.704	8.22
3.708	8.45	3.708	8.36	3.708	8.23	3.708	8.21
3.712	8.44	3.712	8.36	3.712	8.23	3.712	8.21
3.716	8.44	3.716	8.36	3.716	8.22	3.716	8.21
3.72	8.44	3.72	8.35	3.72	8.22	3.72	8.2
3.724	8.44	3.724	8.35	3.724	8.22	3.724	8.2
3.728	8.43	3.728	8.35	3.728	8.21	3.728	8.2
3.732	8.43	3.732	8.35	3.732	8.21	3.732	8.19
3.736	8.43	3.736	8.34	3.736	8.2	3.736	8.19
3.74	8.43	3.74	8.34	3.74	8.2	3.74	8.19
3.744	8.42	3.744	8.34	3.744	8.2	3.744	8.18
3.748	8.42	3.748	8.33	3.748	8.19	3.748	8.18
3.752	8.42	3.752	8.33	3.752	8.19	3.752	8.18
3.756	8.41	3.756	8.33	3.756	8.18	3.756	8.17
3.76	8.41	3.76	8.32	3.76	8.18	3.76	8.17
3.764	8.41	3.764	8.32	3.764	8.18	3.764	8.17
3.768	8.41	3.768	8.32	3.768	8.17	3.768	8.16
3.772	8.4	3.772	8.31	3.772	8.17	3.772	8.16
3.776	8.4	3.776	8.31	3.776	8.16	3.776	8.15
3.78	8.4	3.78	8.3	3.78	8.16	3.78	8.15
3.784	8.39	3.784	8.3	3.784	8.15	3.784	8.15
3.788	8.39	3.788	8.3	3.788	8.15	3.788	8.14
3.792	8.39	3.792	8.29	3.792	8.15	3.792	8.14
3.796	8.39	3.796	8.29	3.796	8.14	3.796	8.14
3.8	8.38	3.8	8.29	3.8	8.14	3.8	8.13
3.804	8.38	3.804	8.28	3.804	8.13	3.804	8.13
3.808	8.38	3.808	8.28	3.808	8.13	3.808	8.12
3.812	8.37	3.812	8.28	3.812	8.12	3.812	8.12
3.816	8.37	3.816	8.27	3.816	8.12	3.816	8.12
3.82	8.37	3.82	8.27	3.82	8.11	3.82	8.11
3.824	8.36	3.824	8.26	3.824	8.11	3.824	8.11
3.828	8.36	3.828	8.26	3.828	8.11	3.828	8.1
3.832	8.36	3.832	8.26	3.832	8.1	3.832	8.1
3.836	8.35	3.836	8.25	3.836	8.1	3.836	8.1
3.84	8.35	3.84	8.25	3.84	8.09	3.84	8.09
3.844	8.35	3.844	8.24	3.844	8.09	3.844	8.09
3.848	8.34	3.848	8.24	3.848	8.08	3.848	8.08
3.852	8.34	3.852	8.24	3.852	8.08	3.852	8.08
3.856	8.34	3.856	8.23	3.856	8.07	3.856	8.07
3.86	8.33	3.86	8.23	3.86	8.07	3.86	8.07
3.864	8.33	3.864	8.22	3.864	8.06	3.864	8.07
3.868	8.33	3.868	8.22	3.868	8.06	3.868	8.06
3.872	8.32	3.872	8.22	3.872	8.05	3.872	8.06
3.876	8.32	3.876	8.21	3.876	8.05	3.876	8.05
3.88	8.32	3.88	8.21	3.88	8.04	3.88	8.05
3.884	8.31	3.884	8.2	3.884	8.04	3.884	8.04
3.888	8.31	3.888	8.2	3.888	8.03	3.888	8.04
3.892	8.31	3.892	8.19	3.892	8.03	3.892	8.04
3.896	8.3	3.896	8.19	3.896	8.02	3.896	8.03
3.9	8.3	3.9	8.19	3.9	8.02	3.9	8.03
3.904	8.3	3.904	8.18	3.904	8.01	3.904	8.02
3.908	8.29	3.908	8.18	3.908	8.01	3.908	8.02
3.912	8.29	3.912	8.17	3.912	8	3.912	8.01
3.916	8.28	3.916	8.17	3.916	8	3.916	8.01
3.92	8.28	3.92	8.16	3.92	7.99	3.92	8
3.924	8.28	3.924	8.16	3.924	7.99	3.924	8
3.928	8.27	3.928	8.15	3.928	7.98	3.928	7.99
3.932	8.27	3.932	8.15	3.932	7.97	3.932	7.99
3.936	8.27	3.936	8.15	3.936	7.97	3.936	7.98
3.94	8.26	3.94	8.14	3.94	7.96	3.94	7.98
3.944	8.26	3.944	8.14	3.944	7.96	3.944	7.97
3.948	8.25	3.948	8.13	3.948	7.95	3.948	7.97
3.952	8.25	3.952	8.13	3.952	7.95	3.952	7.97
3.956	8.25	3.956	8.12	3.956	7.94	3.956	7.96
3.96	8.24	3.96	8.12	3.96	7.94	3.96	7.96
3.964	8.24	3.964	8.11	3.964	7.93	3.964	7.95
3.968	8.23	3.968	8.11	3.968	7.92	3.968	7.95
3.972	8.23	3.972	8.1	3.972	7.92	3.972	7.94
3.976	8.23	3.976	8.1	3.976	7.91	3.976	7.94
3.98	8.22	3.98	8.09	3.98	7.91	3.98	7.93
3.984	8.22	3.984	8.09	3.984	7.9	3.984	7.93
3.988	8.21	3.988	8.08	3.988	7.9	3.988	7.92
3.992	8.21	3.992	8.08	3.992	7.89	3.992	7.92
3.996	8.21	3.996	8.07	3.996	7.88	3.996	7.91
4	8.2	4	8.07	4	7.88	4	7.91
4.004	8.2	4.004	8.06	4.004	7.87	4.004	7.9
4.008	8.19	4.008	8.06	4.008	7.87	4.008	7.89
4.012	8.19	4.012	8.05	4.012	7.86	4.012	7.89
4.016	8.18	4.016	8.05	4.016	7.85	4.016	7.88
4.02	8.18	4.02	8.04	4.02	7.85	4.02	7.88
4.024	8.18	4.024	8.04	4.024	7.84	4.024	7.87
4.028	8.17	4.028	8.03	4.028	7.84	4.028	7.87
4.032	8.17	4.032	8.03	4.032	7.83	4.032	7.86
4.036	8.16	4.036	8.02	4.036	7.82	4.036	7.86
4.04	8.16	4.04	8.02	4.04	7.82	4.04	7.85
4.044	8.15	4.044	8.01	4.044	7.81	4.044	7.85
4.048	8.15	4.048	8.01	4.048	7.81	4.048	7.84
4.052	8.14	4.052	8	4.052	7.8	4.052	7.84
4.056	8.14	4.056	8	4.056	7.79	4.056	7.83
4.06	8.13	4.06	7.99	4.06	7.79	4.06	7.82
4.064	8.13	4.064	7.98	4.064	7.78	4.064	7.82
4.068	8.13	4.068	7.98	4.068	7.77	4.068	7.81
4.072	8.12	4.072	7.97	4.072	7.77	4.072	7.81
4.076	8.12	4.076	7.97	4.076	7.76	4.076	7.8
4.08	8.11	4.08	7.96	4.08	7.76	4.08	7.8
4.084	8.11	4.084	7.96	4.084	7.75	4.084	7.79
4.088	8.1	4.088	7.95	4.088	7.74	4.088	7.79
4.092	8.1	4.092	7.95	4.092	7.74	4.092	7.78
4.096	8.09	4.096	7.94	4.096	7.73	4.096	7.77
4.1	8.09	4.1	7.94	4.1	7.72	4.1	7.77
4.104	8.08	4.104	7.93	4.104	7.72	4.104	7.76
4.108	8.08	4.108	7.92	4.108	7.71	4.108	7.76
4.112	8.07	4.112	7.92	4.112	7.7	4.112	7.75
4.116	8.07	4.116	7.91	4.116	7.7	4.116	7.75
4.12	8.06	4.12	7.91	4.12	7.69	4.12	7.74
4.124	8.06	4.124	7.9	4.124	7.68	4.124	7.73
4.128	8.05	4.128	7.9	4.128	7.68	4.128	7.73
4.132	8.05	4.132	7.89	4.132	7.67	4.132	7.72
4.136	8.04	4.136	7.88	4.136	7.66	4.136	7.72
4.14	8.04	4.14	7.88	4.14	7.66	4.14	7.71
4.144	8.03	4.144	7.87	4.144	7.65	4.144	7.7
4.148	8.03	4.148	7.87	4.148	7.64	4.148	7.7
4.152	8.02	4.152	7.86	4.152	7.64	4.152	7.69
4.156	8.02	4.156	7.85	4.156	7.63	4.156	7.69
4.16	8.01	4.16	7.85	4.16	7.62	4.16	7.68
4.164	8.01	4.164	7.84	4.164	7.61	4.164	7.67
4.168	8	4.168	7.84	4.168	7.61	4.168	7.67
4.172	8	4.172	7.83	4.172	7.6	4.172	7.66
4.176	7.99	4.176	7.82	4.176	7.59	4.176	7.65
4.18	7.99	4.18	7.82	4.18	7.59	4.18	7.65
4.184	7.98	4.184	7.81	4.184	7.58	4.184	7.64
4.188	7.98	4.188	7.81	4.188	7.57	4.188	7.64
4.192	7.97	4.192	7.8	4.192	7.57	4.192	7.63
4.196	7.97	4.196	7.79	4.196	7.56	4.196	7.62
4.2	7.96	4.2	7.79	4.2	7.55	4.2	7.62
4.204	7.96	4.204	7.78	4.204	7.54	4.204	7.61
4.208	7.95	4.208	7.77	4.208	7.54	4.208	7.6
4.212	7.94	4.212	7.77	4.212	7.53	4.212	7.6
4.216	7.94	4.216	7.76	4.216	7.52	4.216	7.59
4.22	7.93	4.22	7.76	4.22	7.51	4.22	7.58
4.224	7.93	4.224	7.75	4.224	7.51	4.224	7.58
4.228	7.92	4.228	7.74	4.228	7.5	4.228	7.57
4.232	7.92	4.232	7.74	4.232	7.49	4.232	7.57
4.236	7.91	4.236	7.73	4.236	7.48	4.236	7.56
4.24	7.91	4.24	7.72	4.24	7.48	4.24	7.55
4.244	7.9	4.244	7.72	4.244	7.47	4.244	7.55
4.248	7.89	4.248	7.71	4.248	7.46	4.248	7.54
4.252	7.89	4.252	7.7	4.252	7.45	4.252	7.53
4.256	7.88	4.256	7.7	4.256	7.45	4.256	7.53
4.26	7.88	4.26	7.69	4.26	7.44	4.26	7.52
4.264	7.87	4.264	7.68	4.264	7.43	4.264	7.51
4.268	7.87	4.268	7.68	4.268	7.42	4.268	7.51
4.272	7.86	4.272	7.67	4.272	7.42	4.272	7.5
4.276	7.85	4.276	7.66	4.276	7.41	4.276	7.49
4.28	7.85	4.28	7.66	4.28	7.4	4.28	7.49
4.284	7.84	4.284	7.65	4.284	7.39	4.284	7.48
4.288	7.84	4.288	7.64	4.288	7.39	4.288	7.47
4.292	7.83	4.292	7.64	4.292	7.38	4.292	7.46
4.296	7.83	4.296	7.63	4.296	7.37	4.296	7.46
4.3	7.82	4.3	7.62	4.3	7.36	4.3	7.45
4.304	7.81	4.304	7.62	4.304	7.35	4.304	7.44
4.308	7.81	4.308	7.61	4.308	7.35	4.308	7.44
4.312	7.8	4.312	7.6	4.312	7.34	4.312	7.43
4.316	7.8	4.316	7.6	4.316	7.33	4.316	7.42
4.32	7.79	4.32	7.59	4.32	7.32	4.32	7.42
4.324	7.78	4.324	7.58	4.324	7.31	4.324	7.41
4.328	7.78	4.328	7.58	4.328	7.31	4.328	7.4
4.332	7.77	4.332	7.57	4.332	7.3	4.332	7.39
4.336	7.77	4.336	7.56	4.336	7.29	4.336	7.39
4.34	7.76	4.34	7.55	4.34	7.28	4.34	7.38
4.344	7.75	4.344	7.55	4.344	7.27	4.344	7.37
4.348	7.75	4.348	7.54	4.348	7.27	4.348	7.37
4.352	7.74	4.352	7.53	4.352	7.26	4.352	7.36
4.356	7.73	4.356	7.53	4.356	7.25	4.356	7.35
4.36	7.73	4.36	7.52	4.36	7.24	4.36	7.34
4.364	7.72	4.364	7.51	4.364	7.23	4.364	7.34
4.368	7.72	4.368	7.5	4.368	7.23	4.368	7.33
4.372	7.71	4.372	7.5	4.372	7.22	4.372	7.32
4.376	7.7	4.376	7.49	4.376	7.21	4.376	7.32
4.38	7.7	4.38	7.48	4.38	7.2	4.38	7.31
4.384	7.69	4.384	7.48	4.384	7.19	4.384	7.3
4.388	7.68	4.388	7.47	4.388	7.18	4.388	7.29
4.392	7.68	4.392	7.46	4.392	7.18	4.392	7.29
4.396	7.67	4.396	7.45	4.396	7.17	4.396	7.28
4.4	7.67	4.4	7.45	4.4	7.16	4.4	7.27
4.404	7.66	4.404	7.44	4.404	7.15	4.404	7.26
4.408	7.65	4.408	7.43	4.408	7.14	4.408	7.26
4.412	7.65	4.412	7.42	4.412	7.13	4.412	7.25
4.416	7.64	4.416	7.42	4.416	7.13	4.416	7.24
4.42	7.63	4.42	7.41	4.42	7.12	4.42	7.23
4.424	7.63	4.424	7.4	4.424	7.11	4.424	7.23
4.428	7.62	4.428	7.39	4.428	7.1	4.428	7.22
4.432	7.61	4.432	7.39	4.432	7.09	4.432	7.21
4.436	7.61	4.436	7.38	4.436	7.08	4.436	7.2
4.44	7.6	4.44	7.37	4.44	7.07	4.44	7.2
4.444	7.59	4.444	7.36	4.444	7.06	4.444	7.19
4.448	7.59	4.448	7.36	4.448	7.06	4.448	7.18
4.452	7.58	4.452	7.35	4.452	7.05	4.452	7.17
4.456	7.57	4.456	7.34	4.456	7.04	4.456	7.17
4.46	7.57	4.46	7.33	4.46	7.03	4.46	7.16
4.464	7.56	4.464	7.33	4.464	7.02	4.464	7.15
4.468	7.55	4.468	7.32	4.468	7.01	4.468	7.14
4.472	7.55	4.472	7.31	4.472	7	4.472	7.13
4.476	7.54	4.476	7.3	4.476	6.99	4.476	7.13
4.48	7.53	4.48	7.29	4.48	6.99	4.48	7.12
4.484	7.53	4.484	7.29	4.484	6.98	4.484	7.11
4.488	7.52	4.488	7.28	4.488	6.97	4.488	7.1
4.492	7.51	4.492	7.27	4.492	6.96	4.492	7.09
4.496	7.51	4.496	7.26	4.496	6.95	4.496	7.09
4.5	7.5	4.5	7.26	4.5	6.94	4.5	7.08
4.504	7.49	4.504	7.25	4.504	6.93	4.504	7.07
4.508	7.49	4.508	7.24	4.508	6.92	4.508	7.06
4.512	7.48	4.512	7.23	4.512	6.91	4.512	7.06
4.516	7.47	4.516	7.22	4.516	6.9	4.516	7.05
4.52	7.46	4.52	7.22	4.52	6.9	4.52	7.04
4.524	7.46	4.524	7.21	4.524	6.89	4.524	7.03
4.528	7.45	4.528	7.2	4.528	6.88	4.528	7.02
4.532	7.44	4.532	7.19	4.532	6.87	4.532	7.01
4.536	7.44	4.536	7.18	4.536	6.86	4.536	7.01
4.54	7.43	4.54	7.18	4.54	6.85	4.54	7
4.544	7.42	4.544	7.17	4.544	6.84	4.544	6.99
4.548	7.42	4.548	7.16	4.548	6.83	4.548	6.98
4.552	7.41	4.552	7.15	4.552	6.82	4.552	6.97
4.556	7.4	4.556	7.14	4.556	6.81	4.556	6.97
4.56	7.39	4.56	7.14	4.56	6.8	4.56	6.96
4.564	7.39	4.564	7.13	4.564	6.79	4.564	6.95
4.568	7.38	4.568	7.12	4.568	6.79	4.568	6.94
4.572	7.37	4.572	7.11	4.572	6.78	4.572	6.93
4.576	7.37	4.576	7.1	4.576	6.77	4.576	6.92
4.58	7.36	4.58	7.09	4.58	6.76	4.58	6.92
4.584	7.35	4.584	7.09	4.584	6.75	4.584	6.91
4.588	7.34	4.588	7.08	4.588	6.74	4.588	6.9
4.592	7.34	4.592	7.07	4.592	6.73	4.592	6.89
4.596	7.33	4.596	7.06	4.596	6.72	4.596	6.88
4.6	7.32	4.6	7.05	4.6	6.71	4.6	6.87
4.604	7.31	4.604	7.04	4.604	6.7	4.604	6.87
4.608	7.31	4.608	7.04	4.608	6.69	4.608	6.86
4.612	7.3	4.612	7.03	4.612	6.68	4.612	6.85
4.616	7.29	4.616	7.02	4.616	6.67	4.616	6.84
4.62	7.29	4.62	7.01	4.62	6.66	4.62	6.83
4.624	7.28	4.624	7	4.624	6.65	4.624	6.82
4.628	7.27	4.628	6.99	4.628	6.64	4.628	6.82
4.632	7.26	4.632	6.99	4.632	6.63	4.632	6.81
4.636	7.26	4.636	6.98	4.636	6.62	4.636	6.8
4.64	7.25	4.64	6.97	4.64	6.61	4.64	6.79
4.644	7.24	4.644	6.96	4.644	6.6	4.644	6.78
4.648	7.23	4.648	6.95	4.648	6.59	4.648	6.77
4.652	7.23	4.652	6.94	4.652	6.58	4.652	6.76
4.656	7.22	4.656	6.93	4.656	6.57	4.656	6.76
4.66	7.21	4.66	6.93	4.66	6.56	4.66	6.75
4.664	7.2	4.664	6.92	4.664	6.55	4.664	6.74
4.668	7.19	4.668	6.91	4.668	6.54	4.668	6.73
4.672	7.19	4.672	6.9	4.672	6.53	4.672	6.72
4.676	7.18	4.676	6.89	4.676	6.53	4.676	6.71
4.68	7.17	4.68	6.88	4.68	6.52	4.68	6.7
4.684	7.16	4.684	6.87	4.684	6.51	4.684	6.69
4.688	7.16	4.688	6.86	4.688	6.5	4.688	6.69
4.692	7.15	4.692	6.86	4.692	6.49	4.692	6.68
4.696	7.14	4.696	6.85	4.696	6.48	4.696	6.67
4.7	7.13	4.7	6.84	4.7	6.47	4.7	6.66
4.704	7.13	4.704	6.83	4.704	6.46	4.704	6.65
4.708	7.12	4.708	6.82	4.708	6.45	4.708	6.64
4.712	7.11	4.712	6.81	4.712	6.44	4.712	6.63
4.716	7.1	4.716	6.8	4.716	6.43	4.716	6.62
4.72	7.09	4.72	6.79	4.72	6.41	4.72	6.61
4.724	7.09	4.724	6.79	4.724	6.4	4.724	6.61
4.728	7.08	4.728	6.78	4.728	6.39	4.728	6.6
4.732	7.07	4.732	6.77	4.732	6.38	4.732	6.59
4.736	7.06	4.736	6.76	4.736	6.37	4.736	6.58
4.74	7.05	4.74	6.75	4.74	6.36	4.74	6.57
4.744	7.05	4.744	6.74	4.744	6.35	4.744	6.56
4.748	7.04	4.748	6.73	4.748	6.34	4.748	6.55
4.752	7.03	4.752	6.72	4.752	6.33	4.752	6.54
4.756	7.02	4.756	6.71	4.756	6.32	4.756	6.53
4.76	7.02	4.76	6.7	4.76	6.31	4.76	6.52
4.764	7.01	4.764	6.7	4.764	6.3	4.764	6.52
4.768	7	4.768	6.69	4.768	6.29	4.768	6.51
4.772	6.99	4.772	6.68	4.772	6.28	4.772	6.5
4.776	6.98	4.776	6.67	4.776	6.27	4.776	6.49
4.78	6.97	4.78	6.66	4.78	6.26	4.78	6.48
4.784	6.97	4.784	6.65	4.784	6.25	4.784	6.47
4.788	6.96	4.788	6.64	4.788	6.24	4.788	6.46
4.792	6.95	4.792	6.63	4.792	6.23	4.792	6.45
4.796	6.94	4.796	6.62	4.796	6.22	4.796	6.44
4.8	6.93	4.8	6.61	4.8	6.21	4.8	6.43
4.804	6.93	4.804	6.6	4.804	6.2	4.804	6.42
4.808	6.92	4.808	6.59	4.808	6.19	4.808	6.41
4.812	6.91	4.812	6.59	4.812	6.18	4.812	6.4
4.816	6.9	4.816	6.58	4.816	6.17	4.816	6.4
4.82	6.89	4.82	6.57	4.82	6.16	4.82	6.39
4.824	6.89	4.824	6.56	4.824	6.15	4.824	6.38
4.828	6.88	4.828	6.55	4.828	6.14	4.828	6.37
4.832	6.87	4.832	6.54	4.832	6.12	4.832	6.36
4.836	6.86	4.836	6.53	4.836	6.11	4.836	6.35
4.84	6.85	4.84	6.52	4.84	6.1	4.84	6.34
4.844	6.84	4.844	6.51	4.844	6.09	4.844	6.33
4.848	6.84	4.848	6.5	4.848	6.08	4.848	6.32
4.852	6.83	4.852	6.49	4.852	6.07	4.852	6.31
4.856	6.82	4.856	6.48	4.856	6.06	4.856	6.3
4.86	6.81	4.86	6.47	4.86	6.05	4.86	6.29
4.864	6.8	4.864	6.46	4.864	6.04	4.864	6.28
4.868	6.79	4.868	6.45	4.868	6.03	4.868	6.27
4.872	6.79	4.872	6.44	4.872	6.02	4.872	6.26
4.876	6.78	4.876	6.44	4.876	6.01	4.876	6.25
4.88	6.77	4.88	6.43	4.88	6	4.88	6.24
4.884	6.76	4.884	6.42	4.884	5.99	4.884	6.24
4.888	6.75	4.888	6.41	4.888	5.97	4.888	6.23
4.892	6.74	4.892	6.4	4.892	5.96	4.892	6.22
4.896	6.73	4.896	6.39	4.896	5.95	4.896	6.21
4.9	6.73	4.9	6.38	4.9	5.94	4.9	6.2
4.904	6.72	4.904	6.37	4.904	5.93	4.904	6.19
4.908	6.71	4.908	6.36	4.908	5.92	4.908	6.18
4.912	6.7	4.912	6.35	4.912	5.91	4.912	6.17
4.916	6.69	4.916	6.34	4.916	5.9	4.916	6.16
4.92	6.68	4.92	6.33	4.92	5.89	4.92	6.15
4.924	6.67	4.924	6.32	4.924	5.88	4.924	6.14
4.928	6.67	4.928	6.31	4.928	5.87	4.928	6.13
4.932	6.66	4.932	6.3	4.932	5.85	4.932	6.12
4.936	6.65	4.936	6.29	4.936	5.84	4.936	6.11
4.94	6.64	4.94	6.28	4.94	5.83	4.94	6.1
4.944	6.63	4.944	6.27	4.944	5.82	4.944	6.09
4.948	6.62	4.948	6.26	4.948	5.81	4.948	6.08
4.952	6.61	4.952	6.25	4.952	5.8	4.952	6.07
4.956	6.61	4.956	6.24	4.956	5.79	4.956	6.06
4.96	6.6	4.96	6.23	4.96	5.78	4.96	6.05
4.964	6.59	4.964	6.22	4.964	5.77	4.964	6.04
4.968	6.58	4.968	6.21	4.968	5.75	4.968	6.03
4.972	6.57	4.972	6.2	4.972	5.74	4.972	6.02
4.976	6.56	4.976	6.19	4.976	5.73	4.976	6.01
4.98	6.55	4.98	6.18	4.98	5.72	4.98	6
4.984	6.54	4.984	6.17	4.984	5.71	4.984	5.99
4.988	6.54	4.988	6.16	4.988	5.7	4.988	5.98
4.992	6.53	4.992	6.15	4.992	5.69	4.992	5.97
4.996	6.52	4.996	6.14	4.996	5.68	4.996	5.96
5	6.51	5	6.13	5	5.67	5	5.95
5.004	6.5	5.004	6.12	5.004	5.65	5.004	5.94
5.008	6.49	5.008	6.11	5.008	5.64	5.008	5.93
5.012	6.48	5.012	6.1	5.012	5.63	5.012	5.92
5.016	6.47	5.016	6.09	5.016	5.62	5.016	5.91
5.02	6.46	5.02	6.08	5.02	5.61	5.02	5.9
5.024	6.46	5.024	6.07	5.024	5.6	5.024	5.89
5.028	6.45	5.028	6.06	5.028	5.59	5.028	5.88
5.032	6.44	5.032	6.05	5.032	5.57	5.032	5.87
5.036	6.43	5.036	6.04	5.036	5.56	5.036	5.86
5.04	6.42	5.04	6.03	5.04	5.55	5.04	5.85
5.044	6.41	5.044	6.02	5.044	5.54	5.044	5.84
5.048	6.4	5.048	6.01	5.048	5.53	5.048	5.83
5.052	6.39	5.052	6	5.052	5.52	5.052	5.82
5.056	6.38	5.056	5.99	5.056	5.51	5.056	5.81
5.06	6.37	5.06	5.98	5.06	5.49	5.06	5.8
5.064	6.37	5.064	5.97	5.064	5.48	5.064	5.79
5.068	6.36	5.068	5.96	5.068	5.47	5.068	5.78
5.072	6.35	5.072	5.95	5.072	5.46	5.072	5.77
5.076	6.34	5.076	5.94	5.076	5.45	5.076	5.76
5.08	6.33	5.08	5.93	5.08	5.44	5.08	5.75
5.084	6.32	5.084	5.92	5.084	5.43	5.084	5.74
5.088	6.31	5.088	5.91	5.088	5.41	5.088	5.73
5.092	6.3	5.092	5.9	5.092	5.4	5.092	5.72
5.096	6.29	5.096	5.89	5.096	5.39	5.096	5.71
5.1	6.28	5.1	5.88	5.1	5.38	5.1	5.7
5.104	6.27	5.104	5.87	5.104	5.37	5.104	5.69
5.108	6.27	5.108	5.86	5.108	5.36	5.108	5.68
5.112	6.26	5.112	5.85	5.112	5.34	5.112	5.67
5.116	6.25	5.116	5.84	5.116	5.33	5.116	5.66
5.12	6.24	5.12	5.83	5.12	5.32	5.12	5.65
5.124	6.23	5.124	5.82	5.124	5.31	5.124	5.64
5.128	6.22	5.128	5.81	5.128	5.3	5.128	5.63
5.132	6.21	5.132	5.8	5.132	5.29	5.132	5.62
5.136	6.2	5.136	5.79	5.136	5.27	5.136	5.61
5.14	6.19	5.14	5.78	5.14	5.26	5.14	5.6
5.144	6.18	5.144	5.77	5.144	5.25	5.144	5.59
5.148	6.17	5.148	5.76	5.148	5.24	5.148	5.58
5.152	6.16	5.152	5.75	5.152	5.23	5.152	5.57
5.156	6.15	5.156	5.74	5.156	5.22	5.156	5.56
5.16	6.15	5.16	5.73	5.16	5.2	5.16	5.54
5.164	6.14	5.164	5.72	5.164	5.19	5.164	5.53
5.168	6.13	5.168	5.71	5.168	5.18	5.168	5.52
5.172	6.12	5.172	5.69	5.172	5.17	5.172	5.51
5.176	6.11	5.176	5.68	5.176	5.16	5.176	5.5
5.18	6.1	5.18	5.67	5.18	5.14	5.18	5.49
5.184	6.09	5.184	5.66	5.184	5.13	5.184	5.48
5.188	6.08	5.188	5.65	5.188	5.12	5.188	5.47
5.192	6.07	5.192	5.64	5.192	5.11	5.192	5.46
5.196	6.06	5.196	5.63	5.196	5.1	5.196	5.45
5.2	6.05	5.2	5.62	5.2	5.08	5.2	5.44
5.204	6.04	5.204	5.61	5.204	5.07	5.204	5.43
5.208	6.03	5.208	5.6	5.208	5.06	5.208	5.42
5.212	6.02	5.212	5.59	5.212	5.05	5.212	5.41
5.216	6.01	5.216	5.58	5.216	5.04	5.216	5.4
5.22	6	5.22	5.57	5.22	5.02	5.22	5.39
5.224	5.99	5.224	5.56	5.224	5.01	5.224	5.38
5.228	5.98	5.228	5.55	5.228	5	5.228	5.37
5.232	5.98	5.232	5.54	5.232	4.99	5.232	5.36
5.236	5.97	5.236	5.53	5.236	4.98	5.236	5.34
5.24	5.96	5.24	5.52	5.24	4.96	5.24	5.33
5.244	5.95	5.244	5.5	5.244	4.95	5.244	5.32
5.248	5.94	5.248	5.49	5.248	4.94	5.248	5.31
5.252	5.93	5.252	5.48	5.252	4.93	5.252	5.3
5.256	5.92	5.256	5.47	5.256	4.92	5.256	5.29
5.26	5.91	5.26	5.46	5.26	4.9	5.26	5.28
5.264	5.9	5.264	5.45	5.264	4.89	5.264	5.27
5.268	5.89	5.268	5.44	5.268	4.88	5.268	5.26
5.272	5.88	5.272	5.43	5.272	4.87	5.272	5.25
5.276	5.87	5.276	5.42	5.276	4.86	5.276	5.24
5.28	5.86	5.28	5.41	5.28	4.84	5.28	5.23
5.284	5.85	5.284	5.4	5.284	4.83	5.284	5.22
5.288	5.84	5.288	5.39	5.288	4.82	5.288	5.21
5.292	5.83	5.292	5.38	5.292	4.81	5.292	5.2
5.296	5.82	5.296	5.37	5.296	4.8	5.296	5.18
5.3	5.81	5.3	5.35	5.3	4.78	5.3	5.17
5.304	5.8	5.304	5.34	5.304	4.77	5.304	5.16
5.308	5.79	5.308	5.33	5.308	4.76	5.308	5.15
5.312	5.78	5.312	5.32	5.312	4.75	5.312	5.14
5.316	5.77	5.316	5.31	5.316	4.73	5.316	5.13
5.32	5.76	5.32	5.3	5.32	4.72	5.32	5.12
5.324	5.75	5.324	5.29	5.324	4.71	5.324	5.11
5.328	5.74	5.328	5.28	5.328	4.7	5.328	5.1
5.332	5.73	5.332	5.27	5.332	4.69	5.332	5.09
5.336	5.72	5.336	5.26	5.336	4.67	5.336	5.08
5.34	5.71	5.34	5.25	5.34	4.66	5.34	5.07
5.344	5.7	5.344	5.24	5.344	4.65	5.344	5.05
5.348	5.7	5.348	5.22	5.348	4.64	5.348	5.04
5.352	5.69	5.352	5.21	5.352	4.62	5.352	5.03
5.356	5.68	5.356	5.2	5.356	4.61	5.356	5.02
5.36	5.67	5.36	5.19	5.36	4.6	5.36	5.01
5.364	5.66	5.364	5.18	5.364	4.59	5.364	5
5.368	5.65	5.368	5.17	5.368	4.57	5.368	4.99
5.372	5.64	5.372	5.16	5.372	4.56	5.372	4.98
5.376	5.63	5.376	5.15	5.376	4.55	5.376	4.97
5.38	5.62	5.38	5.14	5.38	4.54	5.38	4.96
5.384	5.61	5.384	5.13	5.384	4.53	5.384	4.95
5.388	5.6	5.388	5.12	5.388	4.51	5.388	4.93
5.392	5.59	5.392	5.1	5.392	4.5	5.392	4.92
5.396	5.58	5.396	5.09	5.396	4.49	5.396	4.91
5.4	5.57	5.4	5.08	5.4	4.48	5.4	4.9
5.404	5.56	5.404	5.07	5.404	4.46	5.404	4.89
5.408	5.55	5.408	5.06	5.408	4.45	5.408	4.88
5.412	5.54	5.412	5.05	5.412	4.44	5.412	4.87
5.416	5.53	5.416	5.04	5.416	4.43	5.416	4.86
5.42	5.52	5.42	5.03	5.42	4.41	5.42	4.85
5.424	5.51	5.424	5.02	5.424	4.4	5.424	4.84
5.428	5.5	5.428	5.01	5.428	4.39	5.428	4.83
5.432	5.49	5.432	4.99	5.432	4.38	5.432	4.81
5.436	5.48	5.436	4.98	5.436	4.36	5.436	4.8
5.44	5.47	5.44	4.97	5.44	4.35	5.44	4.79
5.444	5.46	5.444	4.96	5.444	4.34	5.444	4.78
5.448	5.45	5.448	4.95	5.448	4.33	5.448	4.77
5.452	5.44	5.452	4.94	5.452	4.31	5.452	4.76
5.456	5.43	5.456	4.93	5.456	4.3	5.456	4.75
5.46	5.42	5.46	4.92	5.46	4.29	5.46	4.74
5.464	5.41	5.464	4.91	5.464	4.28	5.464	4.73
5.468	5.4	5.468	4.89	5.468	4.26	5.468	4.71
5.472	5.39	5.472	4.88	5.472	4.25	5.472	4.7
5.476	5.38	5.476	4.87	5.476	4.24	5.476	4.69
5.48	5.37	5.48	4.86	5.48	4.23	5.48	4.68
5.484	5.36	5.484	4.85	5.484	4.21	5.484	4.67
5.488	5.35	5.488	4.84	5.488	4.2	5.488	4.66
5.492	5.34	5.492	4.83	5.492	4.19	5.492	4.65
5.496	5.33	5.496	4.82	5.496	4.18	5.496	4.64
5.5	5.32	5.5	4.81	5.5	4.16	5.5	4.63
5.504	5.31	5.504	4.79	5.504	4.15	5.504	4.61
5.508	5.3	5.508	4.78	5.508	4.14	5.508	4.6
5.512	5.29	5.512	4.77	5.512	4.13	5.512	4.59
5.516	5.28	5.516	4.76	5.516	4.11	5.516	4.58
5.52	5.27	5.52	4.75	5.52	4.1	5.52	4.57
5.524	5.26	5.524	4.74	5.524	4.09	5.524	4.56
5.528	5.25	5.528	4.73	5.528	4.07	5.528	4.55
5.532	5.24	5.532	4.72	5.532	4.06	5.532	4.54
5.536	5.23	5.536	4.7	5.536	4.05	5.536	4.53
5.54	5.22	5.54	4.69	5.54	4.04	5.54	4.51
5.544	5.21	5.544	4.68	5.544	4.02	5.544	4.5
5.548	5.19	5.548	4.67	5.548	4.01	5.548	4.49
5.552	5.18	5.552	4.66	5.552	4	5.552	4.48
5.556	5.17	5.556	4.65	5.556	3.99	5.556	4.47
5.56	5.16	5.56	4.64	5.56	3.97	5.56	4.46
5.564	5.15	5.564	4.63	5.564	3.96	5.564	4.45
5.568	5.14	5.568	4.61	5.568	3.95	5.568	4.44
5.572	5.13	5.572	4.6	5.572	3.93	5.572	4.42
5.576	5.12	5.576	4.59	5.576	3.92	5.576	4.41
5.58	5.11	5.58	4.58	5.58	3.91	5.58	4.4
5.584	5.1	5.584	4.57	5.584	3.9	5.584	4.39
5.588	5.09	5.588	4.56	5.588	3.88	5.588	4.38
5.592	5.08	5.592	4.55	5.592	3.87	5.592	4.37
5.596	5.07	5.596	4.54	5.596	3.86	5.596	4.36
5.6	5.06	5.6	4.52	5.6	3.85	5.6	4.35
5.604	5.05	5.604	4.51	5.604	3.83	5.604	4.33
5.608	5.04	5.608	4.5	5.608	3.82	5.608	4.32
5.612	5.03	5.612	4.49	5.612	3.81	5.612	4.31
5.616	5.02	5.616	4.48	5.616	3.79	5.616	4.3
5.62	5.01	5.62	4.47	5.62	3.78	5.62	4.29
5.624	5	5.624	4.46	5.624	3.77	5.624	4.28
5.628	4.99	5.628	4.44	5.628	3.76	5.628	4.27
5.632	4.98	5.632	4.43	5.632	3.74	5.632	4.25
5.636	4.97	5.636	4.42	5.636	3.73	5.636	4.24
5.64	4.96	5.64	4.41	5.64	3.72	5.64	4.23
5.644	4.95	5.644	4.4	5.644	3.7	5.644	4.22
5.648	4.94	5.648	4.39	5.648	3.69	5.648	4.21
5.652	4.93	5.652	4.38	5.652	3.68	5.652	4.2
5.656	4.92	5.656	4.37	5.656	3.67	5.656	4.19
5.66	4.91	5.66	4.35	5.66	3.65	5.66	4.18
5.664	4.9	5.664	4.34	5.664	3.64	5.664	4.16
5.668	4.89	5.668	4.33	5.668	3.63	5.668	4.15
5.672	4.88	5.672	4.32	5.672	3.61	5.672	4.14
5.676	4.87	5.676	4.31	5.676	3.6	5.676	4.13
5.68	4.86	5.68	4.3	5.68	3.59	5.68	4.12
5.684	4.84	5.684	4.29	5.684	3.58	5.684	4.11
5.688	4.83	5.688	4.27	5.688	3.56	5.688	4.1
5.692	4.82	5.692	4.26	5.692	3.55	5.692	4.08
5.696	4.81	5.696	4.25	5.696	3.54	5.696	4.07
5.7	4.8	5.7	4.24	5.7	3.52	5.7	4.06
5.704	4.79	5.704	4.23	5.704	3.51	5.704	4.05
5.708	4.78	5.708	4.22	5.708	3.5	5.708	4.04
5.712	4.77	5.712	4.21	5.712	3.49	5.712	4.03
5.716	4.76	5.716	4.19	5.716	3.47	5.716	4.02
5.72	4.75	5.72	4.18	5.72	3.46	5.72	4
5.724	4.74	5.724	4.17	5.724	3.45	5.724	3.99
5.728	4.73	5.728	4.16	5.728	3.43	5.728	3.98
5.732	4.72	5.732	4.15	5.732	3.42	5.732	3.97
5.736	4.71	5.736	4.14	5.736	3.41	5.736	3.96
5.74	4.7	5.74	4.12	5.74	3.39	5.74	3.95
5.744	4.69	5.744	4.11	5.744	3.38	5.744	3.94
5.748	4.68	5.748	4.1	5.748	3.37	5.748	3.92
5.752	4.67	5.752	4.09	5.752	3.36	5.752	3.91
5.756	4.66	5.756	4.08	5.756	3.34	5.756	3.9
5.76	4.65	5.76	4.07	5.76	3.33	5.76	3.89
5.764	4.64	5.764	4.06	5.764	3.32	5.764	3.88
5.768	4.63	5.768	4.04	5.768	3.3	5.768	3.87
5.772	4.61	5.772	4.03	5.772	3.29	5.772	3.86
5.776	4.6	5.776	4.02	5.776	3.28	5.776	3.84
5.78	4.59	5.78	4.01	5.78	3.27	5.78	3.83
5.784	4.58	5.784	4	5.784	3.25	5.784	3.82
5.788	4.57	5.788	3.99	5.788	3.24	5.788	3.81
5.792	4.56	5.792	3.97	5.792	3.23	5.792	3.8
5.796	4.55	5.796	3.96	5.796	3.21	5.796	3.79
5.8	4.54	5.8	3.95	5.8	3.2	5.8	3.77
5.804	4.53	5.804	3.94	5.804	3.19	5.804	3.76
5.808	4.52	5.808	3.93	5.808	3.17	5.808	3.75
5.812	4.51	5.812	3.92	5.812	3.16	5.812	3.74
5.816	4.5	5.816	3.91	5.816	3.15	5.816	3.73
5.82	4.49	5.82	3.89	5.82	3.13	5.82	3.72
5.824	4.48	5.824	3.88	5.824	3.12	5.824	3.71
5.828	4.47	5.828	3.87	5.828	3.11	5.828	3.69
5.832	4.46	5.832	3.86	5.832	3.1	5.832	3.68
5.836	4.45	5.836	3.85	5.836	3.08	5.836	3.67
5.84	4.44	5.84	3.84	5.84	3.07	5.84	3.66
5.844	4.42	5.844	3.82	5.844	3.06	5.844	3.65
5.848	4.41	5.848	3.81	5.848	3.04	5.848	3.64
5.852	4.4	5.852	3.8	5.852	3.03	5.852	3.62
5.856	4.39	5.856	3.79	5.856	3.02	5.856	3.61
5.86	4.38	5.86	3.78	5.86	3	5.86	3.6
5.864	4.37	5.864	3.77	5.864	2.99	5.864	3.59
5.868	4.36	5.868	3.75	5.868	2.98	5.868	3.58
5.872	4.35	5.872	3.74	5.872	2.97	5.872	3.57
5.876	4.34	5.876	3.73	5.876	2.95	5.876	3.56
5.88	4.33	5.88	3.72	5.88	2.94	5.88	3.54
5.884	4.32	5.884	3.71	5.884	2.93	5.884	3.53
5.888	4.31	5.888	3.7	5.888	2.91	5.888	3.52
5.892	4.3	5.892	3.68	5.892	2.9	5.892	3.51
5.896	4.29	5.896	3.67	5.896	2.89	5.896	3.5
5.9	4.28	5.9	3.66	5.9	2.87	5.9	3.49
5.904	4.27	5.904	3.65	5.904	2.86	5.904	3.47
5.908	4.25	5.908	3.64	5.908	2.85	5.908	3.46
5.912	4.24	5.912	3.63	5.912	2.83	5.912	3.45
5.916	4.23	5.916	3.61	5.916	2.82	5.916	3.44
5.92	4.22	5.92	3.6	5.92	2.81	5.92	3.43
5.924	4.21	5.924	3.59	5.924	2.79	5.924	3.42
5.928	4.2	5.928	3.58	5.928	2.78	5.928	3.4
5.932	4.19	5.932	3.57	5.932	2.77	5.932	3.39
5.936	4.18	5.936	3.56	5.936	2.76	5.936	3.38
5.94	4.17	5.94	3.54	5.94	2.74	5.94	3.37
5.944	4.16	5.944	3.53	5.944	2.73	5.944	3.36
5.948	4.15	5.948	3.52	5.948	2.72	5.948	3.35
5.952	4.14	5.952	3.51	5.952	2.7	5.952	3.33
5.956	4.13	5.956	3.5	5.956	2.69	5.956	3.32
5.96	4.12	5.96	3.49	5.96	2.68	5.96	3.31
5.964	4.1	5.964	3.47	5.964	2.66	5.964	3.3
5.968	4.09	5.968	3.46	5.968	2.65	5.968	3.29
5.972	4.08	5.972	3.45	5.972	2.64	5.972	3.28
5.976	4.07	5.976	3.44	5.976	2.62	5.976	3.26
5.98	4.06	5.98	3.43	5.98	2.61	5.98	3.25
5.984	4.05	5.984	3.42	5.984	2.6	5.984	3.24
5.988	4.04	5.988	3.4	5.988	2.58	5.988	3.23
5.992	4.03	5.992	3.39	5.992	2.57	5.992	3.22
5.996	4.02	5.996	3.38	5.996	2.56	5.996	3.21
6	4.01	6	3.37	6	2.55	6	3.19
6.004	4	6.004	3.36	6.004	2.53	6.004	3.18
6.008	3.99	6.008	3.34	6.008	2.52	6.008	3.17
6.012	3.98	6.012	3.33	6.012	2.51	6.012	3.16
6.016	3.97	6.016	3.32	6.016	2.49	6.016	3.15
6.02	3.95	6.02	3.31	6.02	2.48	6.02	3.14
6.024	3.94	6.024	3.3	6.024	2.47	6.024	3.12
6.028	3.93	6.028	3.29	6.028	2.45	6.028	3.11
6.032	3.92	6.032	3.27	6.032	2.44	6.032	3.1
6.036	3.91	6.036	3.26	6.036	2.43	6.036	3.09
6.04	3.9	6.04	3.25	6.04	2.41	6.04	3.08
6.044	3.89	6.044	3.24	6.044	2.4	6.044	3.07
6.048	3.88	6.048	3.23	6.048	2.39	6.048	3.05
6.052	3.87	6.052	3.22	6.052	2.37	6.052	3.04
6.056	3.86	6.056	3.2	6.056	2.36	6.056	3.03
6.06	3.85	6.06	3.19	6.06	2.35	6.06	3.02
6.064	3.84	6.064	3.18	6.064	2.33	6.064	3.01
6.068	3.83	6.068	3.17	6.068	2.32	6.068	3
6.072	3.81	6.072	3.16	6.072	2.31	6.072	2.98
6.076	3.8	6.076	3.14	6.076	2.29	6.076	2.97
6.08	3.79	6.08	3.13	6.08	2.28	6.08	2.96
6.084	3.78	6.084	3.12	6.084	2.27	6.084	2.95
6.088	3.77	6.088	3.11	6.088	2.25	6.088	2.94
6.092	3.76	6.092	3.1	6.092	2.24	6.092	2.93
6.096	3.75	6.096	3.09	6.096	2.23	6.096	2.91
6.1	3.74	6.1	3.07	6.1	2.21	6.1	2.9
6.104	3.73	6.104	3.06	6.104	2.2	6.104	2.89
6.108	3.72	6.108	3.05	6.108	2.19	6.108	2.88
6.112	3.71	6.112	3.04	6.112	2.18	6.112	2.87
6.116	3.7	6.116	3.03	6.116	2.16	6.116	2.86
6.12	3.69	6.12	3.01	6.12	2.15	6.12	2.84
6.124	3.67	6.124	3	6.124	2.14	6.124	2.83
6.128	3.66	6.128	2.99	6.128	2.12	6.128	2.82
6.132	3.65	6.132	2.98	6.132	2.11	6.132	2.81
6.136	3.64	6.136	2.97	6.136	2.1	6.136	2.8
6.14	3.63	6.14	2.96	6.14	2.08	6.14	2.79
6.144	3.62	6.144	2.94	6.144	2.07	6.144	2.77
6.148	3.61	6.148	2.93	6.148	2.06	6.148	2.76
6.152	3.6	6.152	2.92	6.152	2.04	6.152	2.75
6.156	3.59	6.156	2.91	6.156	2.03	6.156	2.74
6.16	3.58	6.16	2.9	6.16	2.02	6.16	2.73
6.164	3.57	6.164	2.88	6.164	2	6.164	2.71
6.168	3.56	6.168	2.87	6.168	1.99	6.168	2.7
6.172	3.54	6.172	2.86	6.172	1.98	6.172	2.69
6.176	3.53	6.176	2.85	6.176	1.96	6.176	2.68
6.18	3.52	6.18	2.84	6.18	1.95	6.18	2.67
6.184	3.51	6.184	2.83	6.184	1.94	6.184	2.66
6.188	3.5	6.188	2.81	6.188	1.92	6.188	2.64
6.192	3.49	6.192	2.8	6.192	1.91	6.192	2.63
6.196	3.48	6.196	2.79	6.196	1.9	6.196	2.62
6.2	3.47	6.2	2.78	6.2	1.88	6.2	2.61
6.204	3.46	6.204	2.77	6.204	1.87	6.204	2.6
6.208	3.45	6.208	2.75	6.208	1.86	6.208	2.59
6.212	3.44		--	6.212	1.84	6.212	2.57
6.216	3.43			6.216	1.83	6.216	2.56
6.22	3.41			6.22	1.82	6.22	2.55
6.224	3.4			6.224	1.8	6.224	2.54
6.228	3.39			6.228	1.79	6.228	2.53
6.232	3.38			6.232	1.78	6.232	2.52
6.236	3.37			6.236	1.76	6.236	2.5
6.24	3.36			6.24	1.75	6.24	2.49
6.244	3.35			6.244	1.74	6.244	2.48
6.248	3.34			6.248	1.72	6.248	2.47
6.252	3.33			6.252	1.71	6.252	2.46
6.256	3.32			6.256	1.7	6.256	2.44
6.26	3.31			6.26	1.68	6.26	2.43
6.264	3.29			6.264	1.67	6.264	2.42
6.268	3.28			6.268	1.66	6.268	2.41
6.272	3.27			6.272	1.64	6.272	2.4
6.276	3.26			6.276	1.63	6.276	2.39
6.28	3.25			6.28	1.62	6.28	2.37
6.284	3.24			6.284	1.6	6.284	2.36
6.288	3.23			6.288	1.59	6.288	2.35
6.292	3.22			6.292	1.58	6.292	2.34
6.296	3.21			6.296	1.56	6.296	2.33
6.3	3.2			6.3	1.55	6.3	2.31
6.304	3.19			6.304	1.54	6.304	2.3
6.308	3.17			6.308	1.52	6.308	2.29
6.312	3.16			6.312	1.51	6.312	2.28
6.316	3.15			6.316	1.5	6.316	2.27
6.32	3.14			6.32	1.48	6.32	2.26
6.324	3.13			6.324	1.47	6.324	2.24
6.328	3.12			6.328	1.46	6.328	2.23
--	3.11			6.332	1.44
--	3.1			--	--
--	3.09			--	--
--	3.08			--	--
--	3.07
--	3.05
--	3.04
--	3.03
--	3.02
--	3.01
--	3
--	2.99
--	2.98
--	2.97
--	2.96
--	2.95
--	2.93
--	2.92
--	2.91
--	2.9
--	2.89
--	2.88
--	2.87
--	2.86
--	2.85
--	2.84
--	2.83
--	2.81
--	2.8
--	2.79
--	2.78
--	2.77
--	2.76
--	2.75
--	2.74
--	2.73
--	2.72
--	2.7
--	2.69
--	2.68
--	2.67
--	2.66
--	2.65

## Sheet: Figure 3c
	Iam=0		Iam=30		Iam=70		Iam=110
Time/ms	Abs_ene/J	Time/ms	Abs_ene/J	Time/ms	Abs_ene/J	Time/ms	Abs_ene/J
0.004	0.02	0.004	0.02	0.004	0.03	0.004	0.02
0.008	0.04	0.008	0.05	0.008	0.05	0.008	0.04
0.012	0.07	0.012	0.07	0.012	0.08	0.012	0.06
0.016	0.09	0.016	0.1	0.016	0.11	0.016	0.08
0.02	0.11	0.02	0.12	0.02	0.14	0.02	0.1
0.024	0.13	0.024	0.15	0.024	0.16	0.024	0.12
0.028	0.16	0.028	0.17	0.028	0.19	0.028	0.14
0.032	0.18	0.032	0.2	0.032	0.22	0.032	0.16
0.036	0.2	0.036	0.22	0.036	0.25	0.036	0.18
0.04	0.23	0.04	0.25	0.04	0.27	0.04	0.2
0.044	0.25	0.044	0.27	0.044	0.3	0.044	0.23
0.048	0.28	0.048	0.3	0.048	0.33	0.048	0.25
0.052	0.3	0.052	0.33	0.052	0.36	0.052	0.27
0.056	0.33	0.056	0.35	0.056	0.39	0.056	0.29
0.06	0.35	0.06	0.38	0.06	0.42	0.06	0.32
0.064	0.38	0.064	0.41	0.064	0.45	0.064	0.34
0.068	0.4	0.068	0.43	0.068	0.48	0.068	0.36
0.072	0.43	0.072	0.46	0.072	0.51	0.072	0.39
0.076	0.45	0.076	0.49	0.076	0.53	0.076	0.41
0.08	0.48	0.08	0.52	0.08	0.56	0.08	0.43
0.084	0.5	0.084	0.54	0.084	0.59	0.084	0.46
0.088	0.53	0.088	0.57	0.088	0.62	0.088	0.48
0.092	0.56	0.092	0.6	0.092	0.65	0.092	0.51
0.096	0.58	0.096	0.63	0.096	0.68	0.096	0.53
0.1	0.61	0.1	0.66	0.1	0.72	0.1	0.56
0.104	0.64	0.104	0.69	0.104	0.75	0.104	0.58
0.108	0.67	0.108	0.72	0.108	0.78	0.108	0.61
0.112	0.69	0.112	0.75	0.112	0.81	0.112	0.63
0.116	0.72	0.116	0.77	0.116	0.84	0.116	0.66
0.12	0.75	0.12	0.8	0.12	0.87	0.12	0.69
0.124	0.78	0.124	0.83	0.124	0.9	0.124	0.71
0.128	0.81	0.128	0.87	0.128	0.93	0.128	0.74
0.132	0.84	0.132	0.9	0.132	0.97	0.132	0.77
0.136	0.87	0.136	0.93	0.136	1	0.136	0.79
0.14	0.9	0.14	0.96	0.14	1.03	0.14	0.82
0.144	0.92	0.144	0.99	0.144	1.06	0.144	0.85
0.148	0.95	0.148	1.02	0.148	1.09	0.148	0.88
0.152	0.98	0.152	1.05	0.152	1.13	0.152	0.91
0.156	1.01	0.156	1.08	0.156	1.16	0.156	0.93
0.16	1.05	0.16	1.12	0.16	1.19	0.16	0.96
0.164	1.08	0.164	1.15	0.164	1.23	0.164	0.99
0.168	1.11	0.168	1.18	0.168	1.26	0.168	1.02
0.172	1.14	0.172	1.21	0.172	1.29	0.172	1.05
0.176	1.17	0.176	1.25	0.176	1.33	0.176	1.08
0.18	1.2	0.18	1.28	0.18	1.36	0.18	1.11
0.184	1.23	0.184	1.31	0.184	1.39	0.184	1.14
0.188	1.26	0.188	1.35	0.188	1.43	0.188	1.17
0.192	1.3	0.192	1.38	0.192	1.46	0.192	1.2
0.196	1.33	0.196	1.41	0.196	1.5	0.196	1.23
0.2	1.36	0.2	1.45	0.2	1.53	0.2	1.26
0.204	1.4	0.204	1.48	0.204	1.57	0.204	1.3
0.208	1.43	0.208	1.52	0.208	1.6	0.208	1.33
0.212	1.46	0.212	1.55	0.212	1.64	0.212	1.36
0.216	1.5	0.216	1.59	0.216	1.67	0.216	1.39
0.22	1.53	0.22	1.62	0.22	1.71	0.22	1.42
0.224	1.56	0.224	1.66	0.224	1.75	0.224	1.46
0.228	1.6	0.228	1.7	0.228	1.78	0.228	1.49
0.232	1.63	0.232	1.73	0.232	1.82	0.232	1.52
0.236	1.67	0.236	1.77	0.236	1.85	0.236	1.56
0.24	1.7	0.24	1.8	0.24	1.89	0.24	1.59
0.244	1.74	0.244	1.84	0.244	1.93	0.244	1.62
0.248	1.77	0.248	1.88	0.248	1.97	0.248	1.66
0.252	1.81	0.252	1.92	0.252	2	0.252	1.69
0.256	1.85	0.256	1.95	0.256	2.04	0.256	1.73
0.26	1.88	0.26	1.99	0.26	2.08	0.26	1.76
0.264	1.92	0.264	2.03	0.264	2.12	0.264	1.8
0.268	1.95	0.268	2.07	0.268	2.15	0.268	1.83
0.272	1.99	0.272	2.11	0.272	2.19	0.272	1.87
0.276	2.03	0.276	2.14	0.276	2.23	0.276	1.9
0.28	2.07	0.28	2.18	0.28	2.27	0.28	1.94
0.284	2.1	0.284	2.22	0.284	2.31	0.284	1.98
0.288	2.14	0.288	2.26	0.288	2.35	0.288	2.01
0.292	2.18	0.292	2.3	0.292	2.39	0.292	2.05
0.296	2.22	0.296	2.34	0.296	2.43	0.296	2.09
0.3	2.26	0.3	2.38	0.3	2.46	0.3	2.12
0.304	2.3	0.304	2.42	0.304	2.5	0.304	2.16
0.308	2.33	0.308	2.46	0.308	2.54	0.308	2.2
0.312	2.37	0.312	2.5	0.312	2.58	0.312	2.24
0.316	2.41	0.316	2.54	0.316	2.62	0.316	2.27
0.32	2.45	0.32	2.58	0.32	2.67	0.32	2.31
0.324	2.49	0.324	2.63	0.324	2.71	0.324	2.35
0.328	2.53	0.328	2.67	0.328	2.75	0.328	2.39
0.332	2.57	0.332	2.71	0.332	2.79	0.332	2.43
0.336	2.61	0.336	2.75	0.336	2.83	0.336	2.47
0.34	2.66	0.34	2.79	0.34	2.87	0.34	2.51
0.344	2.7	0.344	2.84	0.344	2.91	0.344	2.55
0.348	2.74	0.348	2.88	0.348	2.95	0.348	2.59
0.352	2.78	0.352	2.92	0.352	3	0.352	2.63
0.356	2.82	0.356	2.96	0.356	3.04	0.356	2.67
0.36	2.86	0.36	3.01	0.36	3.08	0.36	2.71
0.364	2.91	0.364	3.05	0.364	3.12	0.364	2.75
0.368	2.95	0.368	3.1	0.368	3.17	0.368	2.79
0.372	2.99	0.372	3.14	0.372	3.21	0.372	2.83
0.376	3.03	0.376	3.18	0.376	3.25	0.376	2.88
0.38	3.08	0.38	3.23	0.38	3.3	0.38	2.92
0.384	3.12	0.384	3.27	0.384	3.34	0.384	2.96
0.388	3.17	0.388	3.32	0.388	3.39	0.388	3
0.392	3.21	0.392	3.36	0.392	3.43	0.392	3.05
0.396	3.25	0.396	3.41	0.396	3.47	0.396	3.09
0.4	3.3	0.4	3.45	0.4	3.52	0.4	3.13
0.404	3.34	0.404	3.5	0.404	3.56	0.404	3.17
0.408	3.39	0.408	3.55	0.408	3.61	0.408	3.22
0.412	3.43	0.412	3.59	0.412	3.65	0.412	3.26
0.416	3.48	0.416	3.64	0.416	3.7	0.416	3.31
0.42	3.52	0.42	3.69	0.42	3.75	0.42	3.35
0.424	3.57	0.424	3.73	0.424	3.79	0.424	3.4
0.428	3.62	0.428	3.78	0.428	3.84	0.428	3.44
0.432	3.66	0.432	3.83	0.432	3.88	0.432	3.49
0.436	3.71	0.436	3.88	0.436	3.93	0.436	3.53
0.44	3.76	0.44	3.92	0.44	3.98	0.44	3.58
0.444	3.8	0.444	3.97	0.444	4.02	0.444	3.62
0.448	3.85	0.448	4.02	0.448	4.07	0.448	3.67
0.452	3.9	0.452	4.07	0.452	4.12	0.452	3.71
0.456	3.94	0.456	4.12	0.456	4.17	0.456	3.76
0.46	3.99	0.46	4.17	0.46	4.21	0.46	3.81
0.464	4.04	0.464	4.22	0.464	4.26	0.464	3.85
0.468	4.09	0.468	4.27	0.468	4.31	0.468	3.9
0.472	4.14	0.472	4.32	0.472	4.36	0.472	3.95
0.476	4.19	0.476	4.37	0.476	4.41	0.476	4
0.48	4.24	0.48	4.42	0.48	4.45	0.48	4.05
0.484	4.29	0.484	4.47	0.484	4.5	0.484	4.09
0.488	4.33	0.488	4.52	0.488	4.55	0.488	4.14
0.492	4.38	0.492	4.57	0.492	4.6	0.492	4.19
0.496	4.43	0.496	4.62	0.496	4.65	0.496	4.24
0.5	4.48	0.5	4.67	0.5	4.7	0.5	4.29
0.504	4.54	0.504	4.72	0.504	4.75	0.504	4.34
0.508	4.59	0.508	4.77	0.508	4.8	0.508	4.39
0.512	4.64	0.512	4.83	0.512	4.85	0.512	4.44
0.516	4.69	0.516	4.88	0.516	4.9	0.516	4.49
0.52	4.74	0.52	4.93	0.52	4.95	0.52	4.54
0.524	4.79	0.524	4.98	0.524	5.01	0.524	4.59
0.528	4.84	0.528	5.04	0.528	5.06	0.528	4.64
0.532	4.9	0.532	5.09	0.532	5.11	0.532	4.69
0.536	4.95	0.536	5.14	0.536	5.16	0.536	4.74
0.54	5	0.54	5.2	0.54	5.21	0.54	4.79
0.544	5.05	0.544	5.25	0.544	5.26	0.544	4.84
0.548	5.11	0.548	5.3	0.548	5.32	0.548	4.9
0.552	5.16	0.552	5.36	0.552	5.37	0.552	4.95
0.556	5.21	0.556	5.41	0.556	5.42	0.556	5
0.56	5.27	0.56	5.47	0.56	5.47	0.56	5.05
0.564	5.32	0.564	5.52	0.564	5.53	0.564	5.11
0.568	5.37	0.568	5.58	0.568	5.58	0.568	5.16
0.572	5.43	0.572	5.63	0.572	5.63	0.572	5.21
0.576	5.48	0.576	5.69	0.576	5.69	0.576	5.26
0.58	5.54	0.58	5.74	0.58	5.74	0.58	5.32
0.584	5.59	0.584	5.8	0.584	5.8	0.584	5.37
0.588	5.65	0.588	5.86	0.588	5.85	0.588	5.43
0.592	5.7	0.592	5.91	0.592	5.91	0.592	5.48
0.596	5.76	0.596	5.97	0.596	5.96	0.596	5.54
0.6	5.82	0.6	6.03	0.6	6.02	0.6	5.59
0.604	5.87	0.604	6.08	0.604	6.07	0.604	5.65
0.608	5.93	0.608	6.14	0.608	6.13	0.608	5.7
0.612	5.99	0.612	6.2	0.612	6.18	0.612	5.76
0.616	6.04	0.616	6.26	0.616	6.24	0.616	5.81
0.62	6.1	0.62	6.31	0.62	6.29	0.62	5.87
0.624	6.16	0.624	6.37	0.624	6.35	0.624	5.92
0.628	6.21	0.628	6.43	0.628	6.41	0.628	5.98
0.632	6.27	0.632	6.49	0.632	6.46	0.632	6.04
0.636	6.33	0.636	6.55	0.636	6.52	0.636	6.09
0.64	6.39	0.64	6.61	0.64	6.58	0.64	6.15
0.644	6.45	0.644	6.67	0.644	6.64	0.644	6.21
0.648	6.5	0.648	6.73	0.648	6.69	0.648	6.27
0.652	6.56	0.652	6.79	0.652	6.75	0.652	6.32
0.656	6.62	0.656	6.85	0.656	6.81	0.656	6.38
0.66	6.68	0.66	6.91	0.66	6.87	0.66	6.44
0.664	6.74	0.664	6.97	0.664	6.93	0.664	6.5
0.668	6.8	0.668	7.03	0.668	6.98	0.668	6.56
0.672	6.86	0.672	7.09	0.672	7.04	0.672	6.62
0.676	6.92	0.676	7.15	0.676	7.1	0.676	6.67
0.68	6.98	0.68	7.21	0.68	7.16	0.68	6.73
0.684	7.04	0.684	7.27	0.684	7.22	0.684	6.79
0.688	7.1	0.688	7.33	0.688	7.28	0.688	6.85
0.692	7.16	0.692	7.39	0.692	7.34	0.692	6.91
0.696	7.22	0.696	7.46	0.696	7.4	0.696	6.97
0.7	7.29	0.7	7.52	0.7	7.46	0.7	7.03
0.704	7.35	0.704	7.58	0.704	7.52	0.704	7.09
0.708	7.41	0.708	7.64	0.708	7.58	0.708	7.15
0.712	7.47	0.712	7.71	0.712	7.64	0.712	7.22
0.716	7.53	0.716	7.77	0.716	7.71	0.716	7.28
0.72	7.6	0.72	7.83	0.72	7.77	0.72	7.34
0.724	7.66	0.724	7.9	0.724	7.83	0.724	7.4
0.728	7.72	0.728	7.96	0.728	7.89	0.728	7.46
0.732	7.79	0.732	8.02	0.732	7.95	0.732	7.52
0.736	7.85	0.736	8.09	0.736	8.01	0.736	7.59
0.74	7.91	0.74	8.15	0.74	8.08	0.74	7.65
0.744	7.98	0.744	8.22	0.744	8.14	0.744	7.71
0.748	8.04	0.748	8.28	0.748	8.2	0.748	7.77
0.752	8.1	0.752	8.35	0.752	8.27	0.752	7.84
0.756	8.17	0.756	8.41	0.756	8.33	0.756	7.9
0.76	8.23	0.76	8.48	0.76	8.39	0.76	7.96
0.764	8.3	0.764	8.54	0.764	8.46	0.764	8.03
0.768	8.36	0.768	8.61	0.768	8.52	0.768	8.09
0.772	8.43	0.772	8.68	0.772	8.58	0.772	8.16
0.776	8.49	0.776	8.74	0.776	8.65	0.776	8.22
0.78	8.56	0.78	8.81	0.78	8.71	0.78	8.28
0.784	8.62	0.784	8.87	0.784	8.78	0.784	8.35
0.788	8.69	0.788	8.94	0.788	8.84	0.788	8.41
0.792	8.76	0.792	9.01	0.792	8.91	0.792	8.48
0.796	8.82	0.796	9.07	0.796	8.97	0.796	8.54
0.8	8.89	0.8	9.14	0.8	9.04	0.8	8.61
0.804	8.96	0.804	9.21	0.804	9.1	0.804	8.68
0.808	9.02	0.808	9.28	0.808	9.17	0.808	8.74
0.812	9.09	0.812	9.35	0.812	9.23	0.812	8.81
0.816	9.16	0.816	9.41	0.816	9.3	0.816	8.87
0.82	9.22	0.82	9.48	0.82	9.37	0.82	8.94
0.824	9.29	0.824	9.55	0.824	9.43	0.824	9.01
0.828	9.36	0.828	9.62	0.828	9.5	0.828	9.07
0.832	9.43	0.832	9.69	0.832	9.57	0.832	9.14
0.836	9.5	0.836	9.76	0.836	9.64	0.836	9.21
0.84	9.56	0.84	9.83	0.84	9.7	0.84	9.28
0.844	9.63	0.844	9.9	0.844	9.77	0.844	9.34
0.848	9.7	0.848	9.97	0.848	9.84	0.848	9.41
0.852	9.77	0.852	10.04	0.852	9.91	0.852	9.48
0.856	9.84	0.856	10.11	0.856	9.97	0.856	9.55
0.86	9.91	0.86	10.18	0.86	10.04	0.86	9.62
0.864	9.98	0.864	10.25	0.864	10.11	0.864	9.69
0.868	10.05	0.868	10.32	0.868	10.18	0.868	9.75
0.872	10.12	0.872	10.39	0.872	10.25	0.872	9.82
0.876	10.19	0.876	10.46	0.876	10.32	0.876	9.89
0.88	10.26	0.88	10.53	0.88	10.39	0.88	9.96
0.884	10.33	0.884	10.6	0.884	10.46	0.884	10.03
0.888	10.4	0.888	10.67	0.888	10.53	0.888	10.1
0.892	10.47	0.892	10.74	0.892	10.6	0.892	10.17
0.896	10.54	0.896	10.82	0.896	10.67	0.896	10.24
0.9	10.61	0.9	10.89	0.9	10.74	0.9	10.31
0.904	10.69	0.904	10.96	0.904	10.81	0.904	10.38
0.908	10.76	0.908	11.03	0.908	10.88	0.908	10.45
0.912	10.83	0.912	11.1	0.912	10.95	0.912	10.52
0.916	10.9	0.916	11.18	0.916	11.02	0.916	10.6
0.92	10.97	0.92	11.25	0.92	11.09	0.92	10.67
0.924	11.04	0.924	11.32	0.924	11.16	0.924	10.74
0.928	11.12	0.928	11.4	0.928	11.23	0.928	10.81
0.932	11.19	0.932	11.47	0.932	11.31	0.932	10.88
0.936	11.26	0.936	11.54	0.936	11.38	0.936	10.95
0.94	11.34	0.94	11.62	0.94	11.45	0.94	11.03
0.944	11.41	0.944	11.69	0.944	11.52	0.944	11.1
0.948	11.48	0.948	11.77	0.948	11.6	0.948	11.17
0.952	11.56	0.952	11.84	0.952	11.67	0.952	11.24
0.956	11.63	0.956	11.91	0.956	11.74	0.956	11.32
0.96	11.7	0.96	11.99	0.96	11.81	0.96	11.39
0.964	11.78	0.964	12.06	0.964	11.89	0.964	11.46
0.968	11.85	0.968	12.14	0.968	11.96	0.968	11.54
0.972	11.93	0.972	12.21	0.972	12.03	0.972	11.61
0.976	12	0.976	12.29	0.976	12.11	0.976	11.68
0.98	12.07	0.98	12.36	0.98	12.18	0.98	11.76
0.984	12.15	0.984	12.44	0.984	12.26	0.984	11.83
0.988	12.22	0.988	12.52	0.988	12.33	0.988	11.91
0.992	12.3	0.992	12.59	0.992	12.4	0.992	11.98
0.996	12.37	0.996	12.67	0.996	12.48	0.996	12.06
1	12.45	1	12.74	1	12.55	1	12.13
1.004	12.53	1.004	12.82	1.004	12.63	1.004	12.21
1.008	12.6	1.008	12.9	1.008	12.7	1.008	12.28
1.012	12.68	1.012	12.97	1.012	12.78	1.012	12.36
1.016	12.75	1.016	13.05	1.016	12.85	1.016	12.43
1.02	12.83	1.02	13.13	1.02	12.93	1.02	12.51
1.024	12.91	1.024	13.2	1.024	13.01	1.024	12.58
1.028	12.98	1.028	13.28	1.028	13.08	1.028	12.66
1.032	13.06	1.032	13.36	1.032	13.16	1.032	12.74
1.036	13.14	1.036	13.44	1.036	13.23	1.036	12.81
1.04	13.21	1.04	13.51	1.04	13.31	1.04	12.89
1.044	13.29	1.044	13.59	1.044	13.39	1.044	12.97
1.048	13.37	1.048	13.67	1.048	13.46	1.048	13.04
1.052	13.44	1.052	13.75	1.052	13.54	1.052	13.12
1.056	13.52	1.056	13.83	1.056	13.62	1.056	13.2
1.06	13.6	1.06	13.91	1.06	13.7	1.06	13.27
1.064	13.68	1.064	13.98	1.064	13.77	1.064	13.35
1.068	13.76	1.068	14.06	1.068	13.85	1.068	13.43
1.072	13.83	1.072	14.14	1.072	13.93	1.072	13.51
1.076	13.91	1.076	14.22	1.076	14.01	1.076	13.58
1.08	13.99	1.08	14.3	1.08	14.08	1.08	13.66
1.084	14.07	1.084	14.38	1.084	14.16	1.084	13.74
1.088	14.15	1.088	14.46	1.088	14.24	1.088	13.82
1.092	14.23	1.092	14.54	1.092	14.32	1.092	13.9
1.096	14.31	1.096	14.62	1.096	14.4	1.096	13.98
1.1	14.39	1.1	14.7	1.1	14.48	1.1	14.06
1.104	14.46	1.104	14.78	1.104	14.56	1.104	14.13
1.108	14.54	1.108	14.86	1.108	14.63	1.108	14.21
1.112	14.62	1.112	14.94	1.112	14.71	1.112	14.29
1.116	14.7	1.116	15.02	1.116	14.79	1.116	14.37
1.12	14.78	1.12	15.1	1.12	14.87	1.12	14.45
1.124	14.86	1.124	15.18	1.124	14.95	1.124	14.53
1.128	14.94	1.128	15.26	1.128	15.03	1.128	14.61
1.132	15.02	1.132	15.34	1.132	15.11	1.132	14.69
1.136	15.1	1.136	15.43	1.136	15.19	1.136	14.77
1.14	15.18	1.14	15.51	1.14	15.27	1.14	14.85
1.144	15.26	1.144	15.59	1.144	15.35	1.144	14.93
1.148	15.34	1.148	15.67	1.148	15.43	1.148	15.01
1.152	15.43	1.152	15.75	1.152	15.51	1.152	15.09
1.156	15.51	1.156	15.83	1.156	15.6	1.156	15.17
1.16	15.59	1.16	15.91	1.16	15.68	1.16	15.26
1.164	15.67	1.164	16	1.164	15.76	1.164	15.34
1.168	15.75	1.168	16.08	1.168	15.84	1.168	15.42
1.172	15.83	1.172	16.16	1.172	15.92	1.172	15.5
1.176	15.91	1.176	16.24	1.176	16	1.176	15.58
1.18	15.99	1.18	16.33	1.18	16.08	1.18	15.66
1.184	16.08	1.184	16.41	1.184	16.17	1.184	15.74
1.188	16.16	1.188	16.49	1.188	16.25	1.188	15.83
1.192	16.24	1.192	16.57	1.192	16.33	1.192	15.91
1.196	16.32	1.196	16.66	1.196	16.41	1.196	15.99
1.2	16.4	1.2	16.74	1.2	16.49	1.2	16.07
1.204	16.49	1.204	16.82	1.204	16.58	1.204	16.15
1.208	16.57	1.208	16.91	1.208	16.66	1.208	16.24
1.212	16.65	1.212	16.99	1.212	16.74	1.212	16.32
1.216	16.73	1.216	17.07	1.216	16.82	1.216	16.4
1.22	16.82	1.22	17.16	1.22	16.91	1.22	16.48
1.224	16.9	1.224	17.24	1.224	16.99	1.224	16.57
1.228	16.98	1.228	17.32	1.228	17.07	1.228	16.65
1.232	17.06	1.232	17.41	1.232	17.16	1.232	16.73
1.236	17.15	1.236	17.49	1.236	17.24	1.236	16.82
1.24	17.23	1.24	17.58	1.24	17.32	1.24	16.9
1.244	17.31	1.244	17.66	1.244	17.41	1.244	16.98
1.248	17.4	1.248	17.75	1.248	17.49	1.248	17.07
1.252	17.48	1.252	17.83	1.252	17.57	1.252	17.15
1.256	17.57	1.256	17.91	1.256	17.66	1.256	17.24
1.26	17.65	1.26	18	1.26	17.74	1.26	17.32
1.264	17.73	1.264	18.08	1.264	17.83	1.264	17.4
1.268	17.82	1.268	18.17	1.268	17.91	1.268	17.49
1.272	17.9	1.272	18.25	1.272	18	1.272	17.57
1.276	17.98	1.276	18.34	1.276	18.08	1.276	17.66
1.28	18.07	1.28	18.42	1.28	18.16	1.28	17.74
1.284	18.15	1.284	18.51	1.284	18.25	1.284	17.83
1.288	18.24	1.288	18.59	1.288	18.33	1.288	17.91
1.292	18.32	1.292	18.68	1.292	18.42	1.292	18
1.296	18.41	1.296	18.77	1.296	18.5	1.296	18.08
1.3	18.49	1.3	18.85	1.3	18.59	1.3	18.17
1.304	18.57	1.304	18.94	1.304	18.68	1.304	18.25
1.308	18.66	1.308	19.02	1.308	18.76	1.308	18.34
1.312	18.74	1.312	19.11	1.312	18.85	1.312	18.42
1.316	18.83	1.316	19.19	1.316	18.93	1.316	18.51
1.32	18.91	1.32	19.28	1.32	19.02	1.32	18.59
1.324	19	1.324	19.37	1.324	19.1	1.324	18.68
1.328	19.08	1.328	19.45	1.328	19.19	1.328	18.76
1.332	19.17	1.332	19.54	1.332	19.27	1.332	18.85
1.336	19.25	1.336	19.62	1.336	19.36	1.336	18.94
1.34	19.34	1.34	19.71	1.34	19.45	1.34	19.02
1.344	19.43	1.344	19.8	1.344	19.53	1.344	19.11
1.348	19.51	1.348	19.88	1.348	19.62	1.348	19.19
1.352	19.6	1.352	19.97	1.352	19.71	1.352	19.28
1.356	19.68	1.356	20.06	1.356	19.79	1.356	19.37
1.36	19.77	1.36	20.14	1.36	19.88	1.36	19.45
1.364	19.85	1.364	20.23	1.364	19.97	1.364	19.54
1.368	19.94	1.368	20.32	1.368	20.05	1.368	19.63
1.372	20.02	1.372	20.4	1.372	20.14	1.372	19.71
1.376	20.11	1.376	20.49	1.376	20.23	1.376	19.8
1.38	20.2	1.38	20.58	1.38	20.31	1.38	19.89
1.384	20.28	1.384	20.67	1.384	20.4	1.384	19.97
1.388	20.37	1.388	20.75	1.388	20.49	1.388	20.06
1.392	20.45	1.392	20.84	1.392	20.57	1.392	20.15
1.396	20.54	1.396	20.93	1.396	20.66	1.396	20.23
1.4	20.63	1.4	21.01	1.4	20.75	1.4	20.32
1.404	20.71	1.404	21.1	1.404	20.84	1.404	20.41
1.408	20.8	1.408	21.19	1.408	20.92	1.408	20.5
1.412	20.89	1.412	21.28	1.412	21.01	1.412	20.58
1.416	20.97	1.416	21.36	1.416	21.1	1.416	20.67
1.42	21.06	1.42	21.45	1.42	21.19	1.42	20.76
1.424	21.15	1.424	21.54	1.424	21.27	1.424	20.85
1.428	21.23	1.428	21.63	1.428	21.36	1.428	20.93
1.432	21.32	1.432	21.71	1.432	21.45	1.432	21.02
1.436	21.41	1.436	21.8	1.436	21.54	1.436	21.11
1.44	21.49	1.44	21.89	1.44	21.63	1.44	21.2
1.444	21.58	1.444	21.98	1.444	21.71	1.444	21.29
1.448	21.67	1.448	22.07	1.448	21.8	1.448	21.37
1.452	21.75	1.452	22.15	1.452	21.89	1.452	21.46
1.456	21.84	1.456	22.24	1.456	21.98	1.456	21.55
1.46	21.93	1.46	22.33	1.46	22.07	1.46	21.64
1.464	22.01	1.464	22.42	1.464	22.16	1.464	21.73
1.468	22.1	1.468	22.51	1.468	22.24	1.468	21.81
1.472	22.19	1.472	22.59	1.472	22.33	1.472	21.9
1.476	22.27	1.476	22.68	1.476	22.42	1.476	21.99
1.48	22.36	1.48	22.77	1.48	22.51	1.48	22.08
1.484	22.45	1.484	22.86	1.484	22.6	1.484	22.17
1.488	22.54	1.488	22.95	1.488	22.69	1.488	22.26
1.492	22.62	1.492	23.04	1.492	22.78	1.492	22.35
1.496	22.71	1.496	23.12	1.496	22.86	1.496	22.43
1.5	22.8	1.5	23.21	1.5	22.95	1.5	22.52
1.504	22.88	1.504	23.3	1.504	23.04	1.504	22.61
1.508	22.97	1.508	23.39	1.508	23.13	1.508	22.7
1.512	23.06	1.512	23.48	1.512	23.22	1.512	22.79
1.516	23.15	1.516	23.57	1.516	23.31	1.516	22.88
1.52	23.23	1.52	23.65	1.52	23.4	1.52	22.97
1.524	23.32	1.524	23.74	1.524	23.49	1.524	23.06
1.528	23.41	1.528	23.83	1.528	23.58	1.528	23.14
1.532	23.49	1.532	23.92	1.532	23.66	1.532	23.23
1.536	23.58	1.536	24.01	1.536	23.75	1.536	23.32
1.54	23.67	1.54	24.1	1.54	23.84	1.54	23.41
1.544	23.76	1.544	24.19	1.544	23.93	1.544	23.5
1.548	23.84	1.548	24.27	1.548	24.02	1.548	23.59
1.552	23.93	1.552	24.36	1.552	24.11	1.552	23.68
1.556	24.02	1.556	24.45	1.556	24.2	1.556	23.77
1.56	24.11	1.56	24.54	1.56	24.29	1.56	23.86
1.564	24.19	1.564	24.63	1.564	24.38	1.564	23.95
1.568	24.28	1.568	24.72	1.568	24.47	1.568	24.04
1.572	24.37	1.572	24.81	1.572	24.56	1.572	24.13
1.576	24.46	1.576	24.89	1.576	24.65	1.576	24.21
1.58	24.54	1.58	24.98	1.58	24.74	1.58	24.3
1.584	24.63	1.584	25.07	1.584	24.82	1.584	24.39
1.588	24.72	1.588	25.16	1.588	24.91	1.588	24.48
1.592	24.81	1.592	25.25	1.592	25	1.592	24.57
1.596	24.89	1.596	25.34	1.596	25.09	1.596	24.66
1.6	24.98	1.6	25.43	1.6	25.18	1.6	24.75
1.604	25.07	1.604	25.51	1.604	25.27	1.604	24.84
1.608	25.15	1.608	25.6	1.608	25.36	1.608	24.93
1.612	25.24	1.612	25.69	1.612	25.45	1.612	25.02
1.616	25.33	1.616	25.78	1.616	25.54	1.616	25.11
1.62	25.42	1.62	25.87	1.62	25.63	1.62	25.2
1.624	25.5	1.624	25.96	1.624	25.72	1.624	25.29
1.628	25.59	1.628	26.05	1.628	25.81	1.628	25.38
1.632	25.68	1.632	26.13	1.632	25.9	1.632	25.47
1.636	25.77	1.636	26.22	1.636	25.99	1.636	25.56
1.64	25.85	1.64	26.31	1.64	26.08	1.64	25.64
1.644	25.94	1.644	26.4	1.644	26.17	1.644	25.73
1.648	26.03	1.648	26.49	1.648	26.26	1.648	25.82
1.652	26.11	1.652	26.58	1.652	26.35	1.652	25.91
1.656	26.2	1.656	26.67	1.656	26.43	1.656	26
1.66	26.29	1.66	26.75	1.66	26.52	1.66	26.09
1.664	26.38	1.664	26.84	1.664	26.61	1.664	26.18
1.668	26.46	1.668	26.93	1.668	26.7	1.668	26.27
1.672	26.55	1.672	27.02	1.672	26.79	1.672	26.36
1.676	26.64	1.676	27.11	1.676	26.88	1.676	26.45
1.68	26.72	1.68	27.19	1.68	26.97	1.68	26.54
1.684	26.81	1.684	27.28	1.684	27.06	1.684	26.63
1.688	26.9	1.688	27.37	1.688	27.15	1.688	26.72
1.692	26.98	1.692	27.46	1.692	27.24	1.692	26.81
1.696	27.07	1.696	27.55	1.696	27.33	1.696	26.9
1.7	27.16	1.7	27.64	1.7	27.42	1.7	26.99
1.704	27.25	1.704	27.72	1.704	27.51	1.704	27.07
1.708	27.33	1.708	27.81	1.708	27.6	1.708	27.16
1.712	27.42	1.712	27.9	1.712	27.68	1.712	27.25
1.716	27.51	1.716	27.99	1.716	27.77	1.716	27.34
1.72	27.59	1.72	28.08	1.72	27.86	1.72	27.43
1.724	27.68	1.724	28.16	1.724	27.95	1.724	27.52
1.728	27.76	1.728	28.25	1.728	28.04	1.728	27.61
1.732	27.85	1.732	28.34	1.732	28.13	1.732	27.7
1.736	27.94	1.736	28.43	1.736	28.22	1.736	27.79
1.74	28.02	1.74	28.51	1.74	28.31	1.74	27.88
1.744	28.11	1.744	28.6	1.744	28.4	1.744	27.97
1.748	28.2	1.748	28.69	1.748	28.48	1.748	28.05
1.752	28.28	1.752	28.78	1.752	28.57	1.752	28.14
1.756	28.37	1.756	28.86	1.756	28.66	1.756	28.23
1.76	28.45	1.76	28.95	1.76	28.75	1.76	28.32
1.764	28.54	1.764	29.04	1.764	28.84	1.764	28.41
1.768	28.63	1.768	29.13	1.768	28.93	1.768	28.5
1.772	28.71	1.772	29.21	1.772	29.02	1.772	28.59
1.776	28.8	1.776	29.3	1.776	29.11	1.776	28.68
1.78	28.88	1.78	29.39	1.78	29.19	1.78	28.76
1.784	28.97	1.784	29.47	1.784	29.28	1.784	28.85
1.788	29.06	1.788	29.56	1.788	29.37	1.788	28.94
1.792	29.14	1.792	29.65	1.792	29.46	1.792	29.03
1.796	29.23	1.796	29.73	1.796	29.55	1.796	29.12
1.8	29.31	1.8	29.82	1.8	29.63	1.8	29.21
1.804	29.4	1.804	29.91	1.804	29.72	1.804	29.3
1.808	29.48	1.808	29.99	1.808	29.81	1.808	29.38
1.812	29.57	1.812	30.08	1.812	29.9	1.812	29.47
1.816	29.65	1.816	30.17	1.816	29.99	1.816	29.56
1.82	29.74	1.82	30.25	1.82	30.07	1.82	29.65
1.824	29.82	1.824	30.34	1.824	30.16	1.824	29.74
1.828	29.91	1.828	30.43	1.828	30.25	1.828	29.82
1.832	29.99	1.832	30.51	1.832	30.34	1.832	29.91
1.836	30.08	1.836	30.6	1.836	30.43	1.836	30
1.84	30.16	1.84	30.68	1.84	30.51	1.84	30.09
1.844	30.25	1.844	30.77	1.844	30.6	1.844	30.18
1.848	30.33	1.848	30.86	1.848	30.69	1.848	30.26
1.852	30.42	1.852	30.94	1.852	30.77	1.852	30.35
1.856	30.5	1.856	31.03	1.856	30.86	1.856	30.44
1.86	30.58	1.86	31.11	1.86	30.95	1.86	30.53
1.864	30.67	1.864	31.2	1.864	31.04	1.864	30.61
1.868	30.75	1.868	31.28	1.868	31.12	1.868	30.7
1.872	30.84	1.872	31.37	1.872	31.21	1.872	30.79
1.876	30.92	1.876	31.45	1.876	31.3	1.876	30.87
1.88	31	1.88	31.54	1.88	31.38	1.88	30.96
1.884	31.09	1.884	31.62	1.884	31.47	1.884	31.05
1.888	31.17	1.888	31.71	1.888	31.56	1.888	31.14
1.892	31.26	1.892	31.79	1.892	31.64	1.892	31.22
1.896	31.34	1.896	31.88	1.896	31.73	1.896	31.31
1.9	31.42	1.9	31.96	1.9	31.82	1.9	31.4
1.904	31.51	1.904	32.05	1.904	31.9	1.904	31.48
1.908	31.59	1.908	32.13	1.908	31.99	1.908	31.57
1.912	31.67	1.912	32.22	1.912	32.07	1.912	31.66
1.916	31.76	1.916	32.3	1.916	32.16	1.916	31.74
1.92	31.84	1.92	32.39	1.92	32.24	1.92	31.83
1.924	31.92	1.924	32.47	1.924	32.33	1.924	31.91
1.928	32	1.928	32.55	1.928	32.42	1.928	32
1.932	32.09	1.932	32.64	1.932	32.5	1.932	32.09
1.936	32.17	1.936	32.72	1.936	32.59	1.936	32.17
1.94	32.25	1.94	32.8	1.94	32.67	1.94	32.26
1.944	32.33	1.944	32.89	1.944	32.76	1.944	32.34
1.948	32.41	1.948	32.97	1.948	32.84	1.948	32.43
1.952	32.5	1.952	33.05	1.952	32.93	1.952	32.51
1.956	32.58	1.956	33.14	1.956	33.01	1.956	32.6
1.96	32.66	1.96	33.22	1.96	33.1	1.96	32.68
1.964	32.74	1.964	33.3	1.964	33.18	1.964	32.77
1.968	32.82	1.968	33.39	1.968	33.27	1.968	32.85
1.972	32.91	1.972	33.47	1.972	33.35	1.972	32.94
1.976	32.99	1.976	33.55	1.976	33.43	1.976	33.02
1.98	33.07	1.98	33.63	1.98	33.52	1.98	33.11
1.984	33.15	1.984	33.72	1.984	33.6	1.984	33.19
1.988	33.23	1.988	33.8	1.988	33.69	1.988	33.28
1.992	33.31	1.992	33.88	1.992	33.77	1.992	33.36
1.996	33.39	1.996	33.96	1.996	33.85	1.996	33.45
2	33.47	2	34.04	2	33.94	2	33.53
2.004	33.55	2.004	34.12	2.004	34.02	2.004	33.61
2.008	33.63	2.008	34.21	2.008	34.1	2.008	33.7
2.012	33.71	2.012	34.29	2.012	34.19	2.012	33.78
2.016	33.79	2.016	34.37	2.016	34.27	2.016	33.87
2.02	33.87	2.02	34.45	2.02	34.35	2.02	33.95
2.024	33.95	2.024	34.53	2.024	34.43	2.024	34.03
2.028	34.03	2.028	34.61	2.028	34.52	2.028	34.12
2.032	34.11	2.032	34.69	2.032	34.6	2.032	34.2
2.036	34.19	2.036	34.77	2.036	34.68	2.036	34.28
2.04	34.27	2.04	34.85	2.04	34.76	2.04	34.36
2.044	34.35	2.044	34.93	2.044	34.84	2.044	34.45
2.048	34.43	2.048	35.01	2.048	34.93	2.048	34.53
2.052	34.51	2.052	35.09	2.052	35.01	2.052	34.61
2.056	34.59	2.056	35.17	2.056	35.09	2.056	34.69
2.06	34.66	2.06	35.25	2.06	35.17	2.06	34.78
2.064	34.74	2.064	35.33	2.064	35.25	2.064	34.86
2.068	34.82	2.068	35.41	2.068	35.33	2.068	34.94
2.072	34.9	2.072	35.49	2.072	35.41	2.072	35.02
2.076	34.98	2.076	35.57	2.076	35.49	2.076	35.1
2.08	35.05	2.08	35.65	2.08	35.58	2.08	35.19
2.084	35.13	2.084	35.73	2.084	35.66	2.084	35.27
2.088	35.21	2.088	35.8	2.088	35.74	2.088	35.35
2.092	35.29	2.092	35.88	2.092	35.82	2.092	35.43
2.096	35.36	2.096	35.96	2.096	35.9	2.096	35.51
2.1	35.44	2.1	36.04	2.1	35.98	2.1	35.59
2.104	35.52	2.104	36.12	2.104	36.06	2.104	35.67
2.108	35.59	2.108	36.19	2.108	36.14	2.108	35.75
2.112	35.67	2.112	36.27	2.112	36.21	2.112	35.83
2.116	35.75	2.116	36.35	2.116	36.29	2.116	35.91
2.12	35.82	2.12	36.43	2.12	36.37	2.12	35.99
2.124	35.9	2.124	36.5	2.124	36.45	2.124	36.07
2.128	35.98	2.128	36.58	2.128	36.53	2.128	36.15
2.132	36.05	2.132	36.66	2.132	36.61	2.132	36.23
2.136	36.13	2.136	36.73	2.136	36.69	2.136	36.31
2.14	36.2	2.14	36.81	2.14	36.76	2.14	36.39
2.144	36.28	2.144	36.89	2.144	36.84	2.144	36.47
2.148	36.35	2.148	36.96	2.148	36.92	2.148	36.55
2.152	36.43	2.152	37.04	2.152	37	2.152	36.63
2.156	36.5	2.156	37.11	2.156	37.08	2.156	36.7
2.16	36.58	2.16	37.19	2.16	37.15	2.16	36.78
2.164	36.65	2.164	37.26	2.164	37.23	2.164	36.86
2.168	36.73	2.168	37.34	2.168	37.31	2.168	36.94
2.172	36.8	2.172	37.41	2.172	37.38	2.172	37.02
2.176	36.87	2.176	37.49	2.176	37.46	2.176	37.09
2.18	36.95	2.18	37.56	2.18	37.54	2.18	37.17
2.184	37.02	2.184	37.64	2.184	37.61	2.184	37.25
2.188	37.1	2.188	37.71	2.188	37.69	2.188	37.32
2.192	37.17	2.192	37.79	2.192	37.76	2.192	37.4
2.196	37.24	2.196	37.86	2.196	37.84	2.196	37.48
2.2	37.31	2.2	37.93	2.2	37.91	2.2	37.56
2.204	37.39	2.204	38.01	2.204	37.99	2.204	37.63
2.208	37.46	2.208	38.08	2.208	38.06	2.208	37.71
2.212	37.53	2.212	38.15	2.212	38.14	2.212	37.78
2.216	37.6	2.216	38.23	2.216	38.21	2.216	37.86
2.22	37.68	2.22	38.3	2.22	38.29	2.22	37.93
2.224	37.75	2.224	38.37	2.224	38.36	2.224	38.01
2.228	37.82	2.228	38.44	2.228	38.44	2.228	38.09
2.232	37.89	2.232	38.51	2.232	38.51	2.232	38.16
2.236	37.96	2.236	38.59	2.236	38.58	2.236	38.24
2.24	38.03	2.24	38.66	2.24	38.66	2.24	38.31
2.244	38.1	2.244	38.73	2.244	38.73	2.244	38.38
2.248	38.17	2.248	38.8	2.248	38.8	2.248	38.46
2.252	38.25	2.252	38.87	2.252	38.88	2.252	38.53
2.256	38.32	2.256	38.94	2.256	38.95	2.256	38.61
2.26	38.39	2.26	39.01	2.26	39.02	2.26	38.68
2.264	38.46	2.264	39.08	2.264	39.09	2.264	38.75
2.268	38.53	2.268	39.15	2.268	39.17	2.268	38.83
2.272	38.59	2.272	39.22	2.272	39.24	2.272	38.9
2.276	38.66	2.276	39.29	2.276	39.31	2.276	38.97
2.28	38.73	2.28	39.36	2.28	39.38	2.28	39.04
2.284	38.8	2.284	39.43	2.284	39.45	2.284	39.12
2.288	38.87	2.288	39.5	2.288	39.52	2.288	39.19
2.292	38.94	2.292	39.57	2.292	39.59	2.292	39.26
2.296	39.01	2.296	39.64	2.296	39.66	2.296	39.33
2.3	39.08	2.3	39.71	2.3	39.73	2.3	39.4
2.304	39.14	2.304	39.78	2.304	39.8	2.304	39.48
2.308	39.21	2.308	39.84	2.308	39.87	2.308	39.55
2.312	39.28	2.312	39.91	2.312	39.94	2.312	39.62
2.316	39.35	2.316	39.98	2.316	40.01	2.316	39.69
2.32	39.41	2.32	40.05	2.32	40.08	2.32	39.76
2.324	39.48	2.324	40.11	2.324	40.15	2.324	39.83
2.328	39.55	2.328	40.18	2.328	40.22	2.328	39.9
2.332	39.61	2.332	40.25	2.332	40.29	2.332	39.97
2.336	39.68	2.336	40.32	2.336	40.35	2.336	40.04
2.34	39.75	2.34	40.38	2.34	40.42	2.34	40.11
2.344	39.81	2.344	40.45	2.344	40.49	2.344	40.18
2.348	39.88	2.348	40.51	2.348	40.56	2.348	40.25
2.352	39.94	2.352	40.58	2.352	40.62	2.352	40.31
2.356	40.01	2.356	40.64	2.356	40.69	2.356	40.38
2.36	40.07	2.36	40.71	2.36	40.76	2.36	40.45
2.364	40.14	2.364	40.77	2.364	40.82	2.364	40.52
2.368	40.2	2.368	40.84	2.368	40.89	2.368	40.59
2.372	40.27	2.372	40.9	2.372	40.96	2.372	40.65
2.376	40.33	2.376	40.97	2.376	41.02	2.376	40.72
2.38	40.39	2.38	41.03	2.38	41.09	2.38	40.79
2.384	40.46	2.384	41.1	2.384	41.15	2.384	40.86
2.388	40.52	2.388	41.16	2.388	41.22	2.388	40.92
2.392	40.59	2.392	41.22	2.392	41.28	2.392	40.99
2.396	40.65	2.396	41.29	2.396	41.35	2.396	41.05
2.4	40.71	2.4	41.35	2.4	41.41	2.4	41.12
2.404	40.77	2.404	41.41	2.404	41.48	2.404	41.19
2.408	40.84	2.408	41.47	2.408	41.54	2.408	41.25
2.412	40.9	2.412	41.54	2.412	41.6	2.412	41.32
2.416	40.96	2.416	41.6	2.416	41.67	2.416	41.38
2.42	41.02	2.42	41.66	2.42	41.73	2.42	41.45
2.424	41.08	2.424	41.72	2.424	41.79	2.424	41.51
2.428	41.14	2.428	41.78	2.428	41.85	2.428	41.57
2.432	41.21	2.432	41.84	2.432	41.92	2.432	41.64
2.436	41.27	2.436	41.9	2.436	41.98	2.436	41.7
2.44	41.33	2.44	41.96	2.44	42.04	2.44	41.77
2.444	41.39	2.444	42.02	2.444	42.1	2.444	41.83
2.448	41.45	2.448	42.08	2.448	42.16	2.448	41.89
2.452	41.51	2.452	42.14	2.452	42.22	2.452	41.95
2.456	41.57	2.456	42.2	2.456	42.28	2.456	42.02
2.46	41.63	2.46	42.26	2.46	42.34	2.46	42.08
2.464	41.69	2.464	42.32	2.464	42.4	2.464	42.14
2.468	41.74	2.468	42.38	2.468	42.46	2.468	42.2
2.472	41.8	2.472	42.44	2.472	42.52	2.472	42.26
2.476	41.86	2.476	42.5	2.476	42.58	2.476	42.32
2.48	41.92	2.48	42.55	2.48	42.64	2.48	42.39
2.484	41.98	2.484	42.61	2.484	42.7	2.484	42.45
2.488	42.04	2.488	42.67	2.488	42.76	2.488	42.51
2.492	42.09	2.492	42.73	2.492	42.82	2.492	42.57
2.496	42.15	2.496	42.78	2.496	42.88	2.496	42.63
2.5	42.21	2.5	42.84	2.5	42.93	2.5	42.68
2.504	42.26	2.504	42.9	2.504	42.99	2.504	42.74
2.508	42.32	2.508	42.95	2.508	43.05	2.508	42.8
2.512	42.38	2.512	43.01	2.512	43.11	2.512	42.86
2.516	42.43	2.516	43.06	2.516	43.16	2.516	42.92
2.52	42.49	2.52	43.12	2.52	43.22	2.52	42.98
2.524	42.54	2.524	43.17	2.524	43.27	2.524	43.04
2.528	42.6	2.528	43.23	2.528	43.33	2.528	43.09
2.532	42.66	2.532	43.28	2.532	43.39	2.532	43.15
2.536	42.71	2.536	43.34	2.536	43.44	2.536	43.21
2.54	42.76	2.54	43.39	2.54	43.5	2.54	43.26
2.544	42.82	2.544	43.44	2.544	43.55	2.544	43.32
2.548	42.87	2.548	43.5	2.548	43.61	2.548	43.38
2.552	42.93	2.552	43.55	2.552	43.66	2.552	43.43
2.556	42.98	2.556	43.6	2.556	43.71	2.556	43.49
2.56	43.03	2.56	43.66	2.56	43.77	2.56	43.54
2.564	43.09	2.564	43.71	2.564	43.82	2.564	43.6
2.568	43.14	2.568	43.76	2.568	43.87	2.568	43.65
2.572	43.19	2.572	43.81	2.572	43.93	2.572	43.71
2.576	43.25	2.576	43.86	2.576	43.98	2.576	43.76
2.58	43.3	2.58	43.91	2.58	44.03	2.58	43.82
2.584	43.35	2.584	43.97	2.584	44.08	2.584	43.87
2.588	43.4	2.588	44.02	2.588	44.13	2.588	43.92
2.592	43.45	2.592	44.07	2.592	44.18	2.592	43.98
2.596	43.5	2.596	44.12	2.596	44.24	2.596	44.03
2.6	43.55	2.6	44.17	2.6	44.29	2.6	44.08
2.604	43.6	2.604	44.22	2.604	44.34	2.604	44.13
2.608	43.65	2.608	44.27	2.608	44.39	2.608	44.19
2.612	43.71	2.612	44.31	2.612	44.44	2.612	44.24
2.616	43.75	2.616	44.36	2.616	44.49	2.616	44.29
2.62	43.8	2.62	44.41	2.62	44.53	2.62	44.34
2.624	43.85	2.624	44.46	2.624	44.58	2.624	44.39
2.628	43.9	2.628	44.51	2.628	44.63	2.628	44.44
2.632	43.95	2.632	44.56	2.632	44.68	2.632	44.49
2.636	44	2.636	44.6	2.636	44.73	2.636	44.54
2.64	44.05	2.64	44.65	2.64	44.78	2.64	44.59
2.644	44.1	2.644	44.7	2.644	44.82	2.644	44.64
2.648	44.14	2.648	44.74	2.648	44.87	2.648	44.69
2.652	44.19	2.652	44.79	2.652	44.92	2.652	44.74
2.656	44.24	2.656	44.83	2.656	44.96	2.656	44.78
2.66	44.29	2.66	44.88	2.66	45.01	2.66	44.83
2.664	44.33	2.664	44.93	2.664	45.06	2.664	44.88
2.668	44.38	2.668	44.97	2.668	45.1	2.668	44.93
2.672	44.43	2.672	45.02	2.672	45.15	2.672	44.97
2.676	44.47	2.676	45.06	2.676	45.19	2.676	45.02
2.68	44.52	2.68	45.1	2.68	45.24	2.68	45.07
2.684	44.56	2.684	45.15	2.684	45.28	2.684	45.11
2.688	44.61	2.688	45.19	2.688	45.32	2.688	45.16
2.692	44.65	2.692	45.23	2.692	45.37	2.692	45.21
2.696	44.7	2.696	45.28	2.696	45.41	2.696	45.25
2.7	44.74	2.7	45.32	2.7	45.45	2.7	45.3
2.704	44.79	2.704	45.36	2.704	45.5	2.704	45.34
2.708	44.83	2.708	45.41	2.708	45.54	2.708	45.38
2.712	44.87	2.712	45.45	2.712	45.58	2.712	45.43
2.716	44.92	2.716	45.49	2.716	45.62	2.716	45.47
2.72	44.96	2.72	45.53	2.72	45.67	2.72	45.52
2.724	45	2.724	45.57	2.724	45.71	2.724	45.56
2.728	45.04	2.728	45.61	2.728	45.75	2.728	45.6
2.732	45.09	2.732	45.65	2.732	45.79	2.732	45.64
2.736	45.13	2.736	45.69	2.736	45.83	2.736	45.69
2.74	45.17	2.74	45.73	2.74	45.87	2.74	45.73
2.744	45.21	2.744	45.77	2.744	45.91	2.744	45.77
2.748	45.25	2.748	45.81	2.748	45.95	2.748	45.81
2.752	45.29	2.752	45.85	2.752	45.99	2.752	45.85
2.756	45.33	2.756	45.89	2.756	46.03	2.756	45.89
2.76	45.37	2.76	45.93	2.76	46.06	2.76	45.93
2.764	45.41	2.764	45.96	2.764	46.1	2.764	45.97
2.768	45.45	2.768	46	2.768	46.14	2.768	46.01
2.772	45.49	2.772	46.04	2.772	46.18	2.772	46.05
2.776	45.53	2.776	46.08	2.776	46.21	2.776	46.09
2.78	45.57	2.78	46.11	2.78	46.25	2.78	46.13
2.784	45.61	2.784	46.15	2.784	46.29	2.784	46.16
2.788	45.65	2.788	46.19	2.788	46.32	2.788	46.2
2.792	45.69	2.792	46.22	2.792	46.36	2.792	46.24
2.796	45.73	2.796	46.26	2.796	46.39	2.796	46.28
2.8	45.76	2.8	46.29	2.8	46.43	2.8	46.31
2.804	45.8	2.804	46.33	2.804	46.46	2.804	46.35
2.808	45.84	2.808	46.36	2.808	46.5	2.808	46.39
2.812	45.87	2.812	46.4	2.812	46.53	2.812	46.42
2.816	45.91	2.816	46.43	2.816	46.57	2.816	46.46
2.82	45.95	2.82	46.46	2.82	46.6	2.82	46.49
2.824	45.98	2.824	46.5	2.824	46.63	2.824	46.53
2.828	46.02	2.828	46.53	2.828	46.67	2.828	46.56
2.832	46.05	2.832	46.56	2.832	46.7	2.832	46.6
2.836	46.09	2.836	46.6	2.836	46.73	2.836	46.63
2.84	46.12	2.84	46.63	2.84	46.76	2.84	46.67
2.844	46.16	2.844	46.66	2.844	46.8	2.844	46.7
2.848	46.19	2.848	46.69	2.848	46.83	2.848	46.73
2.852	46.23	2.852	46.72	2.852	46.86	2.852	46.76
2.856	46.26	2.856	46.75	2.856	46.89	2.856	46.8
2.86	46.29	2.86	46.78	2.86	46.92	2.86	46.83
2.864	46.33	2.864	46.81	2.864	46.95	2.864	46.86
2.868	46.36	2.868	46.84	2.868	46.98	2.868	46.89
2.872	46.39	2.872	46.87	2.872	47.01	2.872	46.92
2.876	46.42	2.876	46.9	2.876	47.04	2.876	46.95
2.88	46.46	2.88	46.93	2.88	47.06	2.88	46.98
2.884	46.49	2.884	46.96	2.884	47.09	2.884	47.01
2.888	46.52	2.888	46.99	2.888	47.12	2.888	47.04
2.892	46.55	2.892	47.02	2.892	47.15	2.892	47.07
2.896	46.58	2.896	47.05	2.896	47.18	2.896	47.1
2.9	46.61	2.9	47.07	2.9	47.2	2.9	47.13
2.904	46.64	2.904	47.1	2.904	47.23	2.904	47.16
2.908	46.67	2.908	47.13	2.908	47.26	2.908	47.18
2.912	46.7	2.912	47.16	2.912	47.28	2.912	47.21
2.916	46.73	2.916	47.18	2.916	47.31	2.916	47.24
2.92	46.76	2.92	47.21	2.92	47.33	2.92	47.27
2.924	46.79	2.924	47.23	2.924	47.36	2.924	47.29
2.928	46.82	2.928	47.26	2.928	47.38	2.928	47.32
2.932	46.85	2.932	47.28	2.932	47.41	2.932	47.34
2.936	46.88	2.936	47.31	2.936	47.43	2.936	47.37
2.94	46.9	2.94	47.33	2.94	47.46	2.94	47.4
2.944	46.93	2.944	47.36	2.944	47.48	2.944	47.42
2.948	46.96	2.948	47.38	2.948	47.5	2.948	47.44
2.952	46.99	2.952	47.4	2.952	47.52	2.952	47.47
2.956	47.01	2.956	47.43	2.956	47.55	2.956	47.49
2.96	47.04	2.96	47.45	2.96	47.57	2.96	47.52
2.964	47.07	2.964	47.47	2.964	47.59	2.964	47.54
2.968	47.09	2.968	47.5	2.968	47.61	2.968	47.56
2.972	47.12	2.972	47.52	2.972	47.63	2.972	47.58
2.976	47.14	2.976	47.54	2.976	47.65	2.976	47.61
2.98	47.17	2.98	47.56	2.98	47.67	2.98	47.63
2.984	47.19	2.984	47.58	2.984	47.69	2.984	47.65
2.988	47.22	2.988	47.6	2.988	47.71	2.988	47.67
2.992	47.24	2.992	47.62	2.992	47.73	2.992	47.69
2.996	47.27	2.996	47.64	2.996	47.75	2.996	47.71
3	47.29	3	47.66	3	47.77	3	47.73
3.004	47.31	3.004	47.68	3.004	47.79	3.004	47.75
3.008	47.34	3.008	47.7	3.008	47.81	3.008	47.77
3.012	47.36	3.012	47.72	3.012	47.82	3.012	47.79
3.016	47.38	3.016	47.74	3.016	47.84	3.016	47.81
3.02	47.4	3.02	47.76	3.02	47.86	3.02	47.82
3.024	47.42	3.024	47.78	3.024	47.88	3.024	47.84
3.028	47.45	3.028	47.79	3.028	47.89	3.028	47.86
3.032	47.47	3.032	47.81	3.032	47.91	3.032	47.88
3.036	47.49	3.036	47.83	3.036	47.92	3.036	47.89
3.04	47.51	3.04	47.84	3.04	47.94	3.04	47.91
3.044	47.53	3.044	47.86	3.044	47.95	3.044	47.93
3.048	47.55	3.048	47.88	3.048	47.97	3.048	47.94
3.052	47.57	3.052	47.89	3.052	47.98	3.052	47.96
3.056	47.59	3.056	47.91	3.056	48	3.056	47.97
3.06	47.61	3.06	47.92	3.06	48.01	3.06	47.99
3.064	47.63	3.064	47.94	3.064	48.02	3.064	48
3.068	47.65	3.068	47.95	3.068	48.04	3.068	48.01
3.072	47.67	3.072	47.97	3.072	48.05	3.072	48.03
3.076	47.68	3.076	47.98	3.076	48.06	3.076	48.04
3.08	47.7	3.08	47.99	3.08	48.07	3.08	48.05
3.084	47.72	3.084	48.01	3.084	48.09	3.084	48.07
3.088	47.74	3.088	48.02	3.088	48.1	3.088	48.08
3.092	47.76	3.092	48.03	3.092	48.11	3.092	48.09
3.096	47.77	3.096	48.04	3.096	48.12	3.096	48.1
3.1	47.79	3.1	48.06	3.1	48.13	3.1	48.11
3.104	47.81	3.104	48.07	3.104	48.14	3.104	48.12
3.108	47.82	3.108	48.08	3.108	48.15	3.108	48.14
3.112	47.84	3.112	48.09	3.112	48.16	3.112	48.15
3.116	47.85	3.116	48.1	3.116	48.17	3.116	48.15
3.12	47.87	3.12	48.11	3.12	48.18	3.12	48.16
3.124	47.88	3.124	48.12	3.124	48.18	3.124	48.17
3.128	47.9	3.128	48.13	3.128	48.19	3.128	48.18
3.132	47.91	3.132	48.14	3.132	48.2	3.132	48.19
3.136	47.93	3.136	48.15	3.136	48.21	3.136	48.2
3.14	47.94	3.14	48.16	3.14	48.21	3.14	48.21
3.144	47.95	3.144	48.17	3.144	48.22	3.144	48.21
3.148	47.97	3.148	48.18	3.148	48.23	3.148	48.22
3.152	47.98	3.152	48.18	3.152	48.23	3.152	48.23
3.156	47.99	3.156	48.19	3.156	48.24	3.156	48.23
3.16	48.01	3.16	48.2	3.16	48.24	3.16	48.24
3.164	48.02	3.164	48.21	3.164	48.25	3.164	48.24
3.168	48.03	3.168	48.21	3.168	48.25	3.168	48.25
3.172	48.04	3.172	48.22	3.172	48.26	3.172	48.25
3.176	48.05	3.176	48.23	3.176	48.26	3.176	48.26
3.18	48.06	3.18	48.23	3.18	48.27	3.18	48.26
3.184	48.07	3.184	48.24	3.184	48.27	3.184	48.27
3.188	48.08	3.188	48.24	3.188	48.27	3.188	48.27
3.192	48.09	3.192	48.25	3.192	48.27	3.192	48.27
3.196	48.1	3.196	48.25	3.196	48.28	3.196	48.28
3.2	48.11	3.2	48.26	3.2	48.28	3.2	48.28
3.204	48.12	3.204	48.26	3.204	48.28	3.204	48.28
3.208	48.13	3.208	48.26	3.208	48.28	3.208	48.28
3.212	48.14	3.212	48.27	3.212	48.28	3.212	48.28
3.216	48.15	3.216	48.27	3.216	48.28	3.216	48.28
3.22	48.16	3.22	48.27	3.22	48.28	3.22	48.28
3.224	48.17	3.224	48.28	3.224	48.28	3.224	48.28
3.228	48.17	3.228	48.28	3.228	48.28	3.228	48.28
3.232	48.18	3.232	48.28	3.232	48.28	3.232	48.28
3.236	48.19	3.236	48.28	3.236	48.28	3.236	48.28
3.24	48.2	3.24	48.28	3.24	48.28	3.24	48.28
3.244	48.2	3.244	48.28	3.244	48.28	3.244	48.28
3.248	48.21	3.248	48.28	3.248	48.28	3.248	48.28
3.252	48.22	3.252	48.28	3.252	48.28	3.252	48.28
3.256	48.22	3.256	48.28	3.256	48.27	3.256	48.27
3.26	48.23	3.26	48.28	3.26	48.27	3.26	48.27
3.264	48.23	3.264	48.28	3.264	48.27	3.264	48.27
3.268	48.24	3.268	48.28	3.268	48.26	3.268	48.26
3.272	48.24	3.272	48.28	3.272	48.26	3.272	48.26
3.276	48.25	3.276	48.28	3.276	48.26	3.276	48.25
3.28	48.25	3.28	48.28	3.28	48.25	3.28	48.25
3.284	48.26	3.284	48.28	3.284	48.25	3.284	48.25
3.288	48.26	3.288	48.27	3.288	48.24	3.288	48.24
3.292	48.26	3.292	48.27	3.292	48.24	3.292	48.23
3.296	48.27	3.296	48.27	3.296	48.23	3.296	48.23
3.3	48.27	3.3	48.26	3.3	48.22	3.3	48.22
3.304	48.27	3.304	48.26	3.304	48.22	3.304	48.21
3.308	48.27	3.308	48.26	3.308	48.21	3.308	48.21
3.312	48.28	3.312	48.25	3.312	48.2	3.312	48.2
3.316	48.28	3.316	48.25	3.316	48.2	3.316	48.19
3.32	48.28	3.32	48.24	3.32	48.19	3.32	48.18
3.324	48.28	3.324	48.24	3.324	48.18	3.324	48.18
3.328	48.28	3.328	48.23	3.328	48.17	3.328	48.17
3.332	48.28	3.332	48.23	3.332	48.16	3.332	48.16
3.336	48.28	3.336	48.22	3.336	48.15	3.336	48.15
3.34	48.28	3.34	48.21	3.34	48.15	3.34	48.14
3.344	48.28	3.344	48.21	3.344	48.14	3.344	48.13
3.348	48.28	3.348	48.2	3.348	48.13	3.348	48.12
3.352	48.28	3.352	48.19	3.352	48.12	3.352	48.11
3.356	48.28	3.356	48.19	3.356	48.11	3.356	48.1
3.36	48.28	3.36	48.18	3.36	48.09	3.36	48.08
3.364	48.28	3.364	48.17	3.364	48.08	3.364	48.07
3.368	48.28	3.368	48.16	3.368	48.07	3.368	48.06
3.372	48.28	3.372	48.15	3.372	48.06	3.372	48.05
3.376	48.27	3.376	48.15	3.376	48.05	3.376	48.03
3.38	48.27	3.38	48.14	3.38	48.04	3.38	48.02
3.384	48.27	3.384	48.13	3.384	48.02	3.384	48.01
3.388	48.27	3.388	48.12	3.388	48.01	3.388	47.99
3.392	48.26	3.392	48.11	3.392	48	3.392	47.98
3.396	48.26	3.396	48.1	3.396	47.98	3.396	47.96
3.4	48.26	3.4	48.09	3.4	47.97	3.4	47.95
3.404	48.25	3.404	48.08	3.404	47.96	3.404	47.93
3.408	48.25	3.408	48.06	3.408	47.94	3.408	47.92
3.412	48.24	3.412	48.05	3.412	47.93	3.412	47.9
3.416	48.24	3.416	48.04	3.416	47.91	3.416	47.89
3.42	48.24	3.42	48.03	3.42	47.9	3.42	47.87
3.424	48.23	3.424	48.02	3.424	47.88	3.424	47.85
3.428	48.22	3.428	48	3.428	47.86	3.428	47.84
3.432	48.22	3.432	47.99	3.432	47.85	3.432	47.82
3.436	48.21	3.436	47.98	3.436	47.83	3.436	47.8
3.44	48.21	3.44	47.96	3.44	47.81	3.44	47.78
3.444	48.2	3.444	47.95	3.444	47.8	3.444	47.76
3.448	48.19	3.448	47.94	3.448	47.78	3.448	47.74
3.452	48.19	3.452	47.92	3.452	47.76	3.452	47.73
3.456	48.18	3.456	47.91	3.456	47.74	3.456	47.71
3.46	48.17	3.46	47.89	3.46	47.72	3.46	47.69
3.464	48.17	3.464	47.88	3.464	47.71	3.464	47.67
3.468	48.16	3.468	47.86	3.468	47.69	3.468	47.64
3.472	48.15	3.472	47.85	3.472	47.67	3.472	47.62
3.476	48.14	3.476	47.83	3.476	47.65	3.476	47.6
3.48	48.13	3.48	47.82	3.48	47.63	3.48	47.58
3.484	48.12	3.484	47.8	3.484	47.61	3.484	47.56
3.488	48.11	3.488	47.78	3.488	47.59	3.488	47.54
3.492	48.11	3.492	47.77	3.492	47.57	3.492	47.51
3.496	48.1	3.496	47.75	3.496	47.55	3.496	47.49
3.5	48.09	3.5	47.73	3.5	47.52	3.5	47.47
3.504	48.08	3.504	47.71	3.504	47.5	3.504	47.44
3.508	48.07	3.508	47.69	3.508	47.48	3.508	47.42
3.512	48.06	3.512	47.68	3.512	47.46	3.512	47.4
3.516	48.04	3.516	47.66	3.516	47.44	3.516	47.37
3.52	48.03	3.52	47.64	3.52	47.41	3.52	47.35
3.524	48.02	3.524	47.62	3.524	47.39	3.524	47.32
3.528	48.01	3.528	47.6	3.528	47.37	3.528	47.3
3.532	48	3.532	47.58	3.532	47.34	3.532	47.27
3.536	47.99	3.536	47.56	3.536	47.32	3.536	47.25
3.54	47.97	3.54	47.54	3.54	47.3	3.54	47.22
3.544	47.96	3.544	47.52	3.544	47.27	3.544	47.19
3.548	47.95	3.548	47.5	3.548	47.25	3.548	47.17
3.552	47.94	3.552	47.48	3.552	47.22	3.552	47.14
3.556	47.92	3.556	47.46	3.556	47.2	3.556	47.11
3.56	47.91	3.56	47.44	3.56	47.17	3.56	47.08
3.564	47.9	3.564	47.41	3.564	47.15	3.564	47.05
3.568	47.88	3.568	47.39	3.568	47.12	3.568	47.03
3.572	47.87	3.572	47.37	3.572	47.09	3.572	47
3.576	47.85	3.576	47.35	3.576	47.07	3.576	46.97
3.58	47.84	3.58	47.32	3.58	47.04	3.58	46.94
3.584	47.83	3.584	47.3	3.584	47.01	3.584	46.91
3.588	47.81	3.588	47.28	3.588	46.98	3.588	46.88
3.592	47.8	3.592	47.25	3.592	46.96	3.592	46.85
3.596	47.78	3.596	47.23	3.596	46.93	3.596	46.82
3.6	47.76	3.6	47.21	3.6	46.9	3.6	46.79
3.604	47.75	3.604	47.18	3.604	46.87	3.604	46.76
3.608	47.73	3.608	47.16	3.608	46.84	3.608	46.72
3.612	47.72	3.612	47.13	3.612	46.81	3.612	46.69
3.616	47.7	3.616	47.11	3.616	46.79	3.616	46.66
3.62	47.68	3.62	47.08	3.62	46.76	3.62	46.63
3.624	47.67	3.624	47.06	3.624	46.73	3.624	46.59
3.628	47.65	3.628	47.03	3.628	46.7	3.628	46.56
3.632	47.63	3.632	47.01	3.632	46.67	3.632	46.53
3.636	47.61	3.636	46.98	3.636	46.64	3.636	46.49
3.64	47.6	3.64	46.95	3.64	46.6	3.64	46.46
3.644	47.58	3.644	46.93	3.644	46.57	3.644	46.43
3.648	47.56	3.648	46.9	3.648	46.54	3.648	46.39
3.652	47.54	3.652	46.87	3.652	46.51	3.652	46.36
3.656	47.52	3.656	46.85	3.656	46.48	3.656	46.32
3.66	47.5	3.66	46.82	3.66	46.45	3.66	46.29
3.664	47.48	3.664	46.79	3.664	46.41	3.664	46.25
3.668	47.46	3.668	46.76	3.668	46.38	3.668	46.22
3.672	47.44	3.672	46.73	3.672	46.35	3.672	46.18
3.676	47.42	3.676	46.7	3.676	46.32	3.676	46.14
3.68	47.4	3.68	46.68	3.68	46.28	3.68	46.11
3.684	47.38	3.684	46.65	3.684	46.25	3.684	46.07
3.688	47.36	3.688	46.62	3.688	46.21	3.688	46.03
3.692	47.34	3.692	46.59	3.692	46.18	3.692	45.99
3.696	47.32	3.696	46.56	3.696	46.15	3.696	45.96
3.7	47.3	3.7	46.53	3.7	46.11	3.7	45.92
3.704	47.28	3.704	46.5	3.704	46.08	3.704	45.88
3.708	47.26	3.708	46.47	3.708	46.04	3.708	45.84
3.712	47.24	3.712	46.44	3.712	46.01	3.712	45.8
3.716	47.22	3.716	46.41	3.716	45.97	3.716	45.76
3.72	47.19	3.72	46.37	3.72	45.94	3.72	45.72
3.724	47.17	3.724	46.34	3.724	45.9	3.724	45.68
3.728	47.15	3.728	46.31	3.728	45.86	3.728	45.64
3.732	47.13	3.732	46.28	3.732	45.83	3.732	45.6
3.736	47.1	3.736	46.25	3.736	45.79	3.736	45.56
3.74	47.08	3.74	46.22	3.74	45.75	3.74	45.52
3.744	47.06	3.744	46.18	3.744	45.72	3.744	45.48
3.748	47.03	3.748	46.15	3.748	45.68	3.748	45.44
3.752	47.01	3.752	46.12	3.752	45.64	3.752	45.4
3.756	46.99	3.756	46.08	3.756	45.6	3.756	45.35
3.76	46.96	3.76	46.05	3.76	45.57	3.76	45.31
3.764	46.94	3.764	46.02	3.764	45.53	3.764	45.27
3.768	46.91	3.768	45.98	3.768	45.49	3.768	45.23
3.772	46.89	3.772	45.95	3.772	45.45	3.772	45.18
3.776	46.86	3.776	45.92	3.776	45.41	3.776	45.14
3.78	46.84	3.78	45.88	3.78	45.37	3.78	45.1
3.784	46.81	3.784	45.85	3.784	45.33	3.784	45.05
3.788	46.79	3.788	45.81	3.788	45.29	3.788	45.01
3.792	46.76	3.792	45.78	3.792	45.25	3.792	44.96
3.796	46.74	3.796	45.74	3.796	45.21	3.796	44.92
3.8	46.71	3.8	45.71	3.8	45.17	3.8	44.87
3.804	46.68	3.804	45.67	3.804	45.13	3.804	44.83
3.808	46.66	3.808	45.64	3.808	45.09	3.808	44.78
3.812	46.63	3.812	45.6	3.812	45.05	3.812	44.74
3.816	46.6	3.816	45.56	3.816	45.01	3.816	44.69
3.82	46.58	3.82	45.53	3.82	44.97	3.82	44.65
3.824	46.55	3.824	45.49	3.824	44.93	3.824	44.6
3.828	46.52	3.828	45.45	3.828	44.88	3.828	44.55
3.832	46.5	3.832	45.42	3.832	44.84	3.832	44.51
3.836	46.47	3.836	45.38	3.836	44.8	3.836	44.46
3.84	46.44	3.84	45.34	3.84	44.76	3.84	44.41
3.844	46.41	3.844	45.31	3.844	44.72	3.844	44.36
3.848	46.38	3.848	45.27	3.848	44.67	3.848	44.32
3.852	46.36	3.852	45.23	3.852	44.63	3.852	44.27
3.856	46.33	3.856	45.19	3.856	44.59	3.856	44.22
3.86	46.3	3.86	45.15	3.86	44.54	3.86	44.17
3.864	46.27	3.864	45.12	3.864	44.5	3.864	44.12
3.868	46.24	3.868	45.08	3.868	44.46	3.868	44.07
3.872	46.21	3.872	45.04	3.872	44.41	3.872	44.03
3.876	46.18	3.876	45	3.876	44.37	3.876	43.98
3.88	46.15	3.88	44.96	3.88	44.32	3.88	43.93
3.884	46.12	3.884	44.92	3.884	44.28	3.884	43.88
3.888	46.09	3.888	44.88	3.888	44.24	3.888	43.83
3.892	46.06	3.892	44.84	3.892	44.19	3.892	43.78
3.896	46.03	3.896	44.8	3.896	44.15	3.896	43.73
3.9	46	3.9	44.76	3.9	44.1	3.9	43.67
3.904	45.97	3.904	44.72	3.904	44.06	3.904	43.62
3.908	45.94	3.908	44.68	3.908	44.01	3.908	43.57
3.912	45.91	3.912	44.64	3.912	43.96	3.912	43.52
3.916	45.88	3.916	44.6	3.916	43.92	3.916	43.47
3.92	45.85	3.92	44.56	3.92	43.87	3.92	43.42
3.924	45.82	3.924	44.52	3.924	43.83	3.924	43.37
3.928	45.79	3.928	44.48	3.928	43.78	3.928	43.31
3.932	45.75	3.932	44.43	3.932	43.73	3.932	43.26
3.936	45.72	3.936	44.39	3.936	43.69	3.936	43.21
3.94	45.69	3.94	44.35	3.94	43.64	3.94	43.16
3.944	45.66	3.944	44.31	3.944	43.59	3.944	43.1
3.948	45.63	3.948	44.27	3.948	43.54	3.948	43.05
3.952	45.59	3.952	44.22	3.952	43.5	3.952	43
3.956	45.56	3.956	44.18	3.956	43.45	3.956	42.94
3.96	45.53	3.96	44.14	3.96	43.4	3.96	42.89
3.964	45.5	3.964	44.1	3.964	43.35	3.964	42.83
3.968	45.46	3.968	44.05	3.968	43.31	3.968	42.78
3.972	45.43	3.972	44.01	3.972	43.26	3.972	42.73
3.976	45.4	3.976	43.97	3.976	43.21	3.976	42.67
3.98	45.36	3.98	43.92	3.98	43.16	3.98	42.62
3.984	45.33	3.984	43.88	3.984	43.11	3.984	42.56
3.988	45.3	3.988	43.84	3.988	43.06	3.988	42.51
3.992	45.26	3.992	43.79	3.992	43.01	3.992	42.45
3.996	45.23	3.996	43.75	3.996	42.96	3.996	42.39
4	45.19	4	43.71	4	42.92	4	42.34
4.004	45.16	4.004	43.66	4.004	42.87	4.004	42.28
4.008	45.13	4.008	43.62	4.008	42.82	4.008	42.23
4.012	45.09	4.012	43.57	4.012	42.77	4.012	42.17
4.016	45.06	4.016	43.53	4.016	42.72	4.016	42.11
4.02	45.02	4.02	43.48	4.02	42.67	4.02	42.06
4.024	44.99	4.024	43.44	4.024	42.62	4.024	42
4.028	44.95	4.028	43.39	4.028	42.57	4.028	41.94
4.032	44.92	4.032	43.35	4.032	42.52	4.032	41.89
4.036	44.88	4.036	43.3	4.036	42.46	4.036	41.83
4.04	44.85	4.04	43.26	4.04	42.41	4.04	41.77
4.044	44.81	4.044	43.21	4.044	42.36	4.044	41.71
4.048	44.77	4.048	43.17	4.048	42.31	4.048	41.65
4.052	44.74	4.052	43.12	4.052	42.26	4.052	41.6
4.056	44.7	4.056	43.07	4.056	42.21	4.056	41.54
4.06	44.67	4.06	43.03	4.06	42.16	4.06	41.48
4.064	44.63	4.064	42.98	4.064	42.11	4.064	41.42
4.068	44.59	4.068	42.93	4.068	42.05	4.068	41.36
4.072	44.56	4.072	42.89	4.072	42	4.072	41.3
4.076	44.52	4.076	42.84	4.076	41.95	4.076	41.24
4.08	44.48	4.08	42.79	4.08	41.9	4.08	41.18
4.084	44.45	4.084	42.75	4.084	41.85	4.084	41.13
4.088	44.41	4.088	42.7	4.088	41.79	4.088	41.07
4.092	44.37	4.092	42.65	4.092	41.74	4.092	41.01
4.096	44.33	4.096	42.61	4.096	41.69	4.096	40.95
4.1	44.3	4.1	42.56	4.1	41.64	4.1	40.89
4.104	44.26	4.104	42.51	4.104	41.58	4.104	40.83
4.108	44.22	4.108	42.46	4.108	41.53	4.108	40.77
4.112	44.18	4.112	42.42	4.112	41.48	4.112	40.71
4.116	44.15	4.116	42.37	4.116	41.42	4.116	40.64
4.12	44.11	4.12	42.32	4.12	41.37	4.12	40.58
4.124	44.07	4.124	42.27	4.124	41.32	4.124	40.52
4.128	44.03	4.128	42.22	4.128	41.26	4.128	40.46
4.132	43.99	4.132	42.18	4.132	41.21	4.132	40.4
4.136	43.96	4.136	42.13	4.136	41.16	4.136	40.34
4.14	43.92	4.14	42.08	4.14	41.1	4.14	40.28
4.144	43.88	4.144	42.03	4.144	41.05	4.144	40.22
4.148	43.84	4.148	41.98	4.148	41	4.148	40.15
4.152	43.8	4.152	41.93	4.152	40.94	4.152	40.09
4.156	43.76	4.156	41.88	4.156	40.89	4.156	40.03
4.16	43.72	4.16	41.84	4.16	40.83	4.16	39.97
4.164	43.69	4.164	41.79	4.164	40.78	4.164	39.91
4.168	43.65	4.168	41.74	4.168	40.72	4.168	39.84
4.172	43.61	4.172	41.69	4.172	40.67	4.172	39.78
4.176	43.57	4.176	41.64	4.176	40.61	4.176	39.72
4.18	43.53	4.18	41.59	4.18	40.56	4.18	39.66
4.184	43.49	4.184	41.54	4.184	40.51	4.184	39.59
4.188	43.45	4.188	41.49	4.188	40.45	4.188	39.53
4.192	43.41	4.192	41.44	4.192	40.4	4.192	39.47
4.196	43.37	4.196	41.39	4.196	40.34	4.196	39.4
4.2	43.33	4.2	41.34	4.2	40.29	4.2	39.34
4.204	43.29	4.204	41.29	4.204	40.23	4.204	39.28
4.208	43.25	4.208	41.24	4.208	40.17	4.208	39.21
4.212	43.21	4.212	41.19	4.212	40.12	4.212	39.15
4.216	43.17	4.216	41.14	4.216	40.06	4.216	39.09
4.22	43.13	4.22	41.09	4.22	40.01	4.22	39.02
4.224	43.09	4.224	41.04	4.224	39.95	4.224	38.96
4.228	43.05	4.228	40.99	4.228	39.9	4.228	38.89
4.232	43.01	4.232	40.94	4.232	39.84	4.232	38.83
4.236	42.97	4.236	40.89	4.236	39.79	4.236	38.77
4.24	42.92	4.24	40.84	4.24	39.73	4.24	38.7
4.244	42.88	4.244	40.79	4.244	39.67	4.244	38.64
4.248	42.84	4.248	40.74	4.248	39.62	4.248	38.57
4.252	42.8	4.252	40.68	4.252	39.56	4.252	38.51
4.256	42.76	4.256	40.63	4.256	39.5	4.256	38.44
4.26	42.72	4.26	40.58	4.26	39.45	4.26	38.38
4.264	42.68	4.264	40.53	4.264	39.39	4.264	38.31
4.268	42.64	4.268	40.48	4.268	39.34	4.268	38.25
4.272	42.6	4.272	40.43	4.272	39.28	4.272	38.18
4.276	42.55	4.276	40.38	4.276	39.22	4.276	38.12
4.28	42.51	4.28	40.33	4.28	39.17	4.28	38.05
4.284	42.47	4.284	40.28	4.284	39.11	4.284	37.99
4.288	42.43	4.288	40.22	4.288	39.05	4.288	37.92
4.292	42.39	4.292	40.17	4.292	39	4.292	37.86
4.296	42.35	4.296	40.12	4.296	38.94	4.296	37.79
4.3	42.3	4.3	40.07	4.3	38.88	4.3	37.72
4.304	42.26	4.304	40.02	4.304	38.83	4.304	37.66
4.308	42.22	4.308	39.97	4.308	38.77	4.308	37.59
4.312	42.18	4.312	39.91	4.312	38.71	4.312	37.53
4.316	42.14	4.316	39.86	4.316	38.66	4.316	37.46
4.32	42.09	4.32	39.81	4.32	38.6	4.32	37.39
4.324	42.05	4.324	39.76	4.324	38.54	4.324	37.33
4.328	42.01	4.328	39.71	4.328	38.48	4.328	37.26
4.332	41.97	4.332	39.65	4.332	38.43	4.332	37.2
4.336	41.92	4.336	39.6	4.336	38.37	4.336	37.13
4.34	41.88	4.34	39.55	4.34	38.31	4.34	37.06
4.344	41.84	4.344	39.5	4.344	38.26	4.344	37
4.348	41.8	4.348	39.45	4.348	38.2	4.348	36.93
4.352	41.75	4.352	39.39	4.352	38.14	4.352	36.86
4.356	41.71	4.356	39.34	4.356	38.08	4.356	36.8
4.36	41.67	4.36	39.29	4.36	38.03	4.36	36.73
4.364	41.63	4.364	39.24	4.364	37.97	4.364	36.66
4.368	41.58	4.368	39.19	4.368	37.91	4.368	36.6
4.372	41.54	4.372	39.13	4.372	37.85	4.372	36.53
4.376	41.5	4.376	39.08	4.376	37.8	4.376	36.46
4.38	41.45	4.38	39.03	4.38	37.74	4.38	36.4
4.384	41.41	4.384	38.98	4.384	37.68	4.384	36.33
4.388	41.37	4.388	38.92	4.388	37.62	4.388	36.26
4.392	41.32	4.392	38.87	4.392	37.57	4.392	36.2
4.396	41.28	4.396	38.82	4.396	37.51	4.396	36.13
4.4	41.24	4.4	38.77	4.4	37.45	4.4	36.06
4.404	41.2	4.404	38.71	4.404	37.39	4.404	36
4.408	41.15	4.408	38.66	4.408	37.34	4.408	35.93
4.412	41.11	4.412	38.61	4.412	37.28	4.412	35.86
4.416	41.07	4.416	38.55	4.416	37.22	4.416	35.79
4.42	41.02	4.42	38.5	4.42	37.16	4.42	35.73
4.424	40.98	4.424	38.45	4.424	37.11	4.424	35.66
4.428	40.93	4.428	38.4	4.428	37.05	4.428	35.59
4.432	40.89	4.432	38.34	4.432	36.99	4.432	35.53
4.436	40.85	4.436	38.29	4.436	36.93	4.436	35.46
4.44	40.8	4.44	38.24	4.44	36.88	4.44	35.39
4.444	40.76	4.444	38.19	4.444	36.82	4.444	35.32
4.448	40.72	4.448	38.13	4.448	36.76	4.448	35.26
4.452	40.67	4.452	38.08	4.452	36.7	4.452	35.19
4.456	40.63	4.456	38.03	4.456	36.64	4.456	35.12
4.46	40.59	4.46	37.98	4.46	36.59	4.46	35.05
4.464	40.54	4.464	37.92	4.464	36.53	4.464	34.99
4.468	40.5	4.468	37.87	4.468	36.47	4.468	34.92
4.472	40.45	4.472	37.82	4.472	36.41	4.472	34.85
4.476	40.41	4.476	37.76	4.476	36.36	4.476	34.78
4.48	40.37	4.48	37.71	4.48	36.3	4.48	34.72
4.484	40.32	4.484	37.66	4.484	36.24	4.484	34.65
4.488	40.28	4.488	37.61	4.488	36.18	4.488	34.58
4.492	40.24	4.492	37.55	4.492	36.13	4.492	34.52
4.496	40.19	4.496	37.5	4.496	36.07	4.496	34.45
4.5	40.15	4.5	37.45	4.5	36.01	4.5	34.38
4.504	40.1	4.504	37.39	4.504	35.95	4.504	34.31
4.508	40.06	4.508	37.34	4.508	35.9	4.508	34.25
4.512	40.02	4.512	37.29	4.512	35.84	4.512	34.18
4.516	39.97	4.516	37.24	4.516	35.78	4.516	34.11
4.52	39.93	4.52	37.18	4.52	35.72	4.52	34.04
4.524	39.88	4.524	37.13	4.524	35.67	4.524	33.98
4.528	39.84	4.528	37.08	4.528	35.61	4.528	33.91
4.532	39.8	4.532	37.03	4.532	35.55	4.532	33.84
4.536	39.75	4.536	36.97	4.536	35.5	4.536	33.77
4.54	39.71	4.54	36.92	4.54	35.44	4.54	33.71
4.544	39.66	4.544	36.87	4.544	35.38	4.544	33.64
4.548	39.62	4.548	36.82	4.548	35.32	4.548	33.57
4.552	39.58	4.552	36.76	4.552	35.27	4.552	33.5
4.556	39.53	4.556	36.71	4.556	35.21	4.556	33.44
4.56	39.49	4.56	36.66	4.56	35.15	4.56	33.37
4.564	39.44	4.564	36.61	4.564	35.1	4.564	33.3
4.568	39.4	4.568	36.55	4.568	35.04	4.568	33.24
4.572	39.35	4.572	36.5	4.572	34.98	4.572	33.17
4.576	39.31	4.576	36.45	4.576	34.92	4.576	33.1
4.58	39.27	4.58	36.4	4.58	34.87	4.58	33.04
4.584	39.22	4.584	36.34	4.584	34.81	4.584	32.97
4.588	39.18	4.588	36.29	4.588	34.75	4.588	32.9
4.592	39.13	4.592	36.24	4.592	34.7	4.592	32.83
4.596	39.09	4.596	36.19	4.596	34.64	4.596	32.77
4.6	39.05	4.6	36.13	4.6	34.58	4.6	32.7
4.604	39	4.604	36.08	4.604	34.53	4.604	32.63
4.608	38.96	4.608	36.03	4.608	34.47	4.608	32.57
4.612	38.91	4.612	35.98	4.612	34.41	4.612	32.5
4.616	38.87	4.616	35.93	4.616	34.36	4.616	32.43
4.62	38.83	4.62	35.87	4.62	34.3	4.62	32.37
4.624	38.78	4.624	35.82	4.624	34.25	4.624	32.3
4.628	38.74	4.628	35.77	4.628	34.19	4.628	32.23
4.632	38.69	4.632	35.72	4.632	34.13	4.632	32.17
4.636	38.65	4.636	35.67	4.636	34.08	4.636	32.1
4.64	38.61	4.64	35.61	4.64	34.02	4.64	32.03
4.644	38.56	4.644	35.56	4.644	33.97	4.644	31.97
4.648	38.52	4.648	35.51	4.648	33.91	4.648	31.9
4.652	38.47	4.652	35.46	4.652	33.85	4.652	31.84
4.656	38.43	4.656	35.41	4.656	33.8	4.656	31.77
4.66	38.39	4.66	35.36	4.66	33.74	4.66	31.7
4.664	38.34	4.664	35.3	4.664	33.69	4.664	31.64
4.668	38.3	4.668	35.25	4.668	33.63	4.668	31.57
4.672	38.26	4.672	35.2	4.672	33.58	4.672	31.51
4.676	38.21	4.676	35.15	4.676	33.52	4.676	31.44
4.68	38.17	4.68	35.1	4.68	33.46	4.68	31.37
4.684	38.12	4.684	35.05	4.684	33.41	4.684	31.31
4.688	38.08	4.688	35	4.688	33.35	4.688	31.24
4.692	38.04	4.692	34.95	4.692	33.3	4.692	31.18
4.696	37.99	4.696	34.89	4.696	33.24	4.696	31.11
4.7	37.95	4.7	34.84	4.7	33.19	4.7	31.05
4.704	37.91	4.704	34.79	4.704	33.13	4.704	30.98
4.708	37.86	4.708	34.74	4.708	33.08	4.708	30.92
4.712	37.82	4.712	34.69	4.712	33.02	4.712	30.85
4.716	37.78	4.716	34.64	4.716	32.97	4.716	30.79
4.72	37.73	4.72	34.59	4.72	32.91	4.72	30.72
4.724	37.69	4.724	34.54	4.724	32.86	4.724	30.66
4.728	37.65	4.728	34.49	4.728	32.81	4.728	30.59
4.732	37.6	4.732	34.44	4.732	32.75	4.732	30.53
4.736	37.56	4.736	34.39	4.736	32.7	4.736	30.46
4.74	37.52	4.74	34.34	4.74	32.64	4.74	30.4
4.744	37.47	4.744	34.29	4.744	32.59	4.744	30.33
4.748	37.43	4.748	34.24	4.748	32.54	4.748	30.27
4.752	37.39	4.752	34.19	4.752	32.48	4.752	30.2
4.756	37.34	4.756	34.14	4.756	32.43	4.756	30.14
4.76	37.3	4.76	34.09	4.76	32.37	4.76	30.08
4.764	37.26	4.764	34.04	4.764	32.32	4.764	30.01
4.768	37.21	4.768	33.99	4.768	32.27	4.768	29.95
4.772	37.17	4.772	33.94	4.772	32.21	4.772	29.89
4.776	37.13	4.776	33.89	4.776	32.16	4.776	29.82
4.78	37.09	4.78	33.84	4.78	32.11	4.78	29.76
4.784	37.04	4.784	33.79	4.784	32.05	4.784	29.69
4.788	37	4.788	33.74	4.788	32	4.788	29.63
4.792	36.96	4.792	33.69	4.792	31.95	4.792	29.57
4.796	36.91	4.796	33.64	4.796	31.89	4.796	29.5
4.8	36.87	4.8	33.59	4.8	31.84	4.8	29.44
4.804	36.83	4.804	33.54	4.804	31.79	4.804	29.38
4.808	36.79	4.808	33.49	4.808	31.74	4.808	29.32
4.812	36.74	4.812	33.45	4.812	31.68	4.812	29.25
4.816	36.7	4.816	33.4	4.816	31.63	4.816	29.19
4.82	36.66	4.82	33.35	4.82	31.58	4.82	29.13
4.824	36.62	4.824	33.3	4.824	31.53	4.824	29.07
4.828	36.57	4.828	33.25	4.828	31.48	4.828	29
4.832	36.53	4.832	33.2	4.832	31.42	4.832	28.94
4.836	36.49	4.836	33.15	4.836	31.37	4.836	28.88
4.84	36.45	4.84	33.11	4.84	31.32	4.84	28.82
4.844	36.41	4.844	33.06	4.844	31.27	4.844	28.76
4.848	36.36	4.848	33.01	4.848	31.22	4.848	28.69
4.852	36.32	4.852	32.96	4.852	31.17	4.852	28.63
4.856	36.28	4.856	32.91	4.856	31.12	4.856	28.57
4.86	36.24	4.86	32.87	4.86	31.06	4.86	28.51
4.864	36.2	4.864	32.82	4.864	31.01	4.864	28.45
4.868	36.16	4.868	32.77	4.868	30.96	4.868	28.39
4.872	36.11	4.872	32.72	4.872	30.91	4.872	28.33
4.876	36.07	4.876	32.68	4.876	30.86	4.876	28.27
4.88	36.03	4.88	32.63	4.88	30.81	4.88	28.21
4.884	35.99	4.884	32.58	4.884	30.76	4.884	28.15
4.888	35.95	4.888	32.54	4.888	30.71	4.888	28.09
4.892	35.91	4.892	32.49	4.892	30.66	4.892	28.03
4.896	35.87	4.896	32.44	4.896	30.61	4.896	27.97
4.9	35.82	4.9	32.4	4.9	30.56	4.9	27.91
4.904	35.78	4.904	32.35	4.904	30.51	4.904	27.85
4.908	35.74	4.908	32.3	4.908	30.46	4.908	27.79
4.912	35.7	4.912	32.26	4.912	30.41	4.912	27.73
4.916	35.66	4.916	32.21	4.916	30.36	4.916	27.67
4.92	35.62	4.92	32.16	4.92	30.31	4.92	27.61
4.924	35.58	4.924	32.12	4.924	30.27	4.924	27.55
4.928	35.54	4.928	32.07	4.928	30.22	4.928	27.49
4.932	35.5	4.932	32.03	4.932	30.17	4.932	27.43
4.936	35.46	4.936	31.98	4.936	30.12	4.936	27.37
4.94	35.42	4.94	31.93	4.94	30.07	4.94	27.31
4.944	35.38	4.944	31.89	4.944	30.02	4.944	27.26
4.948	35.34	4.948	31.84	4.948	29.97	4.948	27.2
4.952	35.3	4.952	31.8	4.952	29.93	4.952	27.14
4.956	35.26	4.956	31.75	4.956	29.88	4.956	27.08
4.96	35.22	4.96	31.71	4.96	29.83	4.96	27.02
4.964	35.18	4.964	31.66	4.964	29.78	4.964	26.97
4.968	35.14	4.968	31.62	4.968	29.73	4.968	26.91
4.972	35.1	4.972	31.57	4.972	29.69	4.972	26.85
4.976	35.06	4.976	31.53	4.976	29.64	4.976	26.79
4.98	35.02	4.98	31.49	4.98	29.59	4.98	26.74
4.984	34.98	4.984	31.44	4.984	29.55	4.984	26.68
4.988	34.94	4.988	31.4	4.988	29.5	4.988	26.62
4.992	34.9	4.992	31.35	4.992	29.45	4.992	26.57
4.996	34.86	4.996	31.31	4.996	29.41	4.996	26.51
5	34.82	5	31.27	5	29.36	5	26.46
5.004	34.78	5.004	31.22	5.004	29.31	5.004	26.4
5.008	34.74	5.008	31.18	5.008	29.27	5.008	26.34
5.012	34.7	5.012	31.13	5.012	29.22	5.012	26.29
5.016	34.66	5.016	31.09	5.016	29.18	5.016	26.23
5.02	34.62	5.02	31.05	5.02	29.13	5.02	26.18
5.024	34.59	5.024	31.01	5.024	29.08	5.024	26.12
5.028	34.55	5.028	30.96	5.028	29.04	5.028	26.07
5.032	34.51	5.032	30.92	5.032	28.99	5.032	26.01
5.036	34.47	5.036	30.88	5.036	28.95	5.036	25.96
5.04	34.43	5.04	30.84	5.04	28.9	5.04	25.9
5.044	34.39	5.044	30.79	5.044	28.86	5.044	25.85
5.048	34.35	5.048	30.75	5.048	28.81	5.048	25.8
5.052	34.32	5.052	30.71	5.052	28.77	5.052	25.74
5.056	34.28	5.056	30.67	5.056	28.73	5.056	25.69
5.06	34.24	5.06	30.62	5.06	28.68	5.06	25.63
5.064	34.2	5.064	30.58	5.064	28.64	5.064	25.58
5.068	34.16	5.068	30.54	5.068	28.59	5.068	25.53
5.072	34.13	5.072	30.5	5.072	28.55	5.072	25.47
5.076	34.09	5.076	30.46	5.076	28.51	5.076	25.42
5.08	34.05	5.08	30.42	5.08	28.46	5.08	25.37
5.084	34.01	5.084	30.38	5.084	28.42	5.084	25.32
5.088	33.98	5.088	30.34	5.088	28.38	5.088	25.26
5.092	33.94	5.092	30.3	5.092	28.33	5.092	25.21
5.096	33.9	5.096	30.25	5.096	28.29	5.096	25.16
5.1	33.87	5.1	30.21	5.1	28.25	5.1	25.11
5.104	33.83	5.104	30.17	5.104	28.21	5.104	25.06
5.108	33.79	5.108	30.13	5.108	28.16	5.108	25.01
5.112	33.76	5.112	30.09	5.112	28.12	5.112	24.95
5.116	33.72	5.116	30.05	5.116	28.08	5.116	24.9
5.12	33.68	5.12	30.01	5.12	28.04	5.12	24.85
5.124	33.65	5.124	29.98	5.124	28	5.124	24.8
5.128	33.61	5.128	29.94	5.128	27.96	5.128	24.75
5.132	33.57	5.132	29.9	5.132	27.91	5.132	24.7
5.136	33.54	5.136	29.86	5.136	27.87	5.136	24.65
5.14	33.5	5.14	29.82	5.14	27.83	5.14	24.6
5.144	33.47	5.144	29.78	5.144	27.79	5.144	24.55
5.148	33.43	5.148	29.74	5.148	27.75	5.148	24.5
5.152	33.39	5.152	29.7	5.152	27.71	5.152	24.45
5.156	33.36	5.156	29.66	5.156	27.67	5.156	24.4
5.16	33.32	5.16	29.63	5.16	27.63	5.16	24.35
5.164	33.29	5.164	29.59	5.164	27.59	5.164	24.31
5.168	33.25	5.168	29.55	5.168	27.55	5.168	24.26
5.172	33.22	5.172	29.51	5.172	27.51	5.172	24.21
5.176	33.18	5.176	29.47	5.176	27.47	5.176	24.16
5.18	33.15	5.18	29.44	5.18	27.43	5.18	24.11
5.184	33.11	5.184	29.4	5.184	27.39	5.184	24.06
5.188	33.08	5.188	29.36	5.188	27.35	5.188	24.02
5.192	33.04	5.192	29.32	5.192	27.31	5.192	23.97
5.196	33.01	5.196	29.29	5.196	27.28	5.196	23.92
5.2	32.97	5.2	29.25	5.2	27.24	5.2	23.88
5.204	32.94	5.204	29.21	5.204	27.2	5.204	23.83
5.208	32.91	5.208	29.18	5.208	27.16	5.208	23.78
5.212	32.87	5.212	29.14	5.212	27.12	5.212	23.74
5.216	32.84	5.216	29.11	5.216	27.09	5.216	23.69
5.22	32.8	5.22	29.07	5.22	27.05	5.22	23.64
5.224	32.77	5.224	29.03	5.224	27.01	5.224	23.6
5.228	32.74	5.228	29	5.228	26.97	5.228	23.55
5.232	32.7	5.232	28.96	5.232	26.94	5.232	23.51
5.236	32.67	5.236	28.93	5.236	26.9	5.236	23.46
5.24	32.64	5.24	28.89	5.24	26.86	5.24	23.42
5.244	32.6	5.244	28.86	5.244	26.83	5.244	23.37
5.248	32.57	5.248	28.82	5.248	26.79	5.248	23.33
5.252	32.54	5.252	28.79	5.252	26.75	5.252	23.28
5.256	32.5	5.256	28.75	5.256	26.72	5.256	23.24
5.26	32.47	5.26	28.72	5.26	26.68	5.26	23.2
5.264	32.44	5.264	28.68	5.264	26.65	5.264	23.15
5.268	32.41	5.268	28.65	5.268	26.61	5.268	23.11
5.272	32.37	5.272	28.62	5.272	26.57	5.272	23.07
5.276	32.34	5.276	28.58	5.276	26.54	5.276	23.02
5.28	32.31	5.28	28.55	5.28	26.5	5.28	22.98
5.284	32.28	5.284	28.51	5.284	26.47	5.284	22.94
5.288	32.25	5.288	28.48	5.288	26.43	5.288	22.89
5.292	32.21	5.292	28.45	5.292	26.4	5.292	22.85
5.296	32.18	5.296	28.42	5.296	26.37	5.296	22.81
5.3	32.15	5.3	28.38	5.3	26.33	5.3	22.77
5.304	32.12	5.304	28.35	5.304	26.3	5.304	22.73
5.308	32.09	5.308	28.32	5.308	26.26	5.308	22.68
5.312	32.06	5.312	28.28	5.312	26.23	5.312	22.64
5.316	32.03	5.316	28.25	5.316	26.2	5.316	22.6
5.32	31.99	5.32	28.22	5.32	26.16	5.32	22.56
5.324	31.96	5.324	28.19	5.324	26.13	5.324	22.52
5.328	31.93	5.328	28.16	5.328	26.1	5.328	22.48
5.332	31.9	5.332	28.12	5.332	26.06	5.332	22.44
5.336	31.87	5.336	28.09	5.336	26.03	5.336	22.4
5.34	31.84	5.34	28.06	5.34	26	5.34	22.36
5.344	31.81	5.344	28.03	5.344	25.97	5.344	22.32
5.348	31.78	5.348	28	5.348	25.94	5.348	22.28
5.352	31.75	5.352	27.97	5.352	25.9	5.352	22.24
5.356	31.72	5.356	27.94	5.356	25.87	5.356	22.2
5.36	31.69	5.36	27.91	5.36	25.84	5.36	22.16
5.364	31.66	5.364	27.88	5.364	25.81	5.364	22.13
5.368	31.63	5.368	27.85	5.368	25.78	5.368	22.09
5.372	31.6	5.372	27.82	5.372	25.75	5.372	22.05
5.376	31.57	5.376	27.79	5.376	25.72	5.376	22.01
5.38	31.54	5.38	27.76	5.38	25.69	5.38	21.97
5.384	31.51	5.384	27.73	5.384	25.65	5.384	21.94
5.388	31.49	5.388	27.7	5.388	25.62	5.388	21.9
5.392	31.46	5.392	27.67	5.392	25.59	5.392	21.86
5.396	31.43	5.396	27.64	5.396	25.56	5.396	21.83
5.4	31.4	5.4	27.61	5.4	25.53	5.4	21.79
5.404	31.37	5.404	27.58	5.404	25.51	5.404	21.75
5.408	31.34	5.408	27.55	5.408	25.48	5.408	21.72
5.412	31.31	5.412	27.53	5.412	25.45	5.412	21.68
5.416	31.29	5.416	27.5	5.416	25.42	5.416	21.65
5.42	31.26	5.42	27.47	5.42	25.39	5.42	21.61
5.424	31.23	5.424	27.44	5.424	25.36	5.424	21.57
5.428	31.2	5.428	27.41	5.428	25.33	5.428	21.54
5.432	31.17	5.432	27.39	5.432	25.3	5.432	21.5
5.436	31.15	5.436	27.36	5.436	25.27	5.436	21.47
5.44	31.12	5.44	27.33	5.44	25.25	5.44	21.43
5.444	31.09	5.444	27.3	5.444	25.22	5.444	21.4
5.448	31.07	5.448	27.28	5.448	25.19	5.448	21.37
5.452	31.04	5.452	27.25	5.452	25.16	5.452	21.33
5.456	31.01	5.456	27.22	5.456	25.14	5.456	21.3
5.46	30.98	5.46	27.2	5.46	25.11	5.46	21.27
5.464	30.96	5.464	27.17	5.464	25.08	5.464	21.23
5.468	30.93	5.468	27.14	5.468	25.05	5.468	21.2
5.472	30.91	5.472	27.12	5.472	25.03	5.472	21.17
5.476	30.88	5.476	27.09	5.476	25	5.476	21.13
5.48	30.85	5.48	27.07	5.48	24.97	5.48	21.1
5.484	30.83	5.484	27.04	5.484	24.95	5.484	21.07
5.488	30.8	5.488	27.01	5.488	24.92	5.488	21.04
5.492	30.78	5.492	26.99	5.492	24.9	5.492	21.01
5.496	30.75	5.496	26.96	5.496	24.87	5.496	20.97
5.5	30.72	5.5	26.94	5.5	24.85	5.5	20.94
5.504	30.7	5.504	26.91	5.504	24.82	5.504	20.91
5.508	30.67	5.508	26.89	5.508	24.8	5.508	20.88
5.512	30.65	5.512	26.86	5.512	24.77	5.512	20.85
5.516	30.62	5.516	26.84	5.516	24.75	5.516	20.82
5.52	30.6	5.52	26.82	5.52	24.72	5.52	20.79
5.524	30.57	5.524	26.79	5.524	24.7	5.524	20.76
5.528	30.55	5.528	26.77	5.528	24.67	5.528	20.73
5.532	30.52	5.532	26.74	5.532	24.65	5.532	20.7
5.536	30.5	5.536	26.72	5.536	24.62	5.536	20.67
5.54	30.48	5.54	26.7	5.54	24.6	5.54	20.64
5.544	30.45	5.544	26.67	5.544	24.58	5.544	20.61
5.548	30.43	5.548	26.65	5.548	24.55	5.548	20.58
5.552	30.4	5.552	26.63	5.552	24.53	5.552	20.55
5.556	30.38	5.556	26.61	5.556	24.51	5.556	20.53
5.56	30.36	5.56	26.58	5.56	24.48	5.56	20.5
5.564	30.33	5.564	26.56	5.564	24.46	5.564	20.47
5.568	30.31	5.568	26.54	5.568	24.44	5.568	20.44
5.572	30.29	5.572	26.52	5.572	24.42	5.572	20.41
5.576	30.26	5.576	26.49	5.576	24.39	5.576	20.39
5.58	30.24	5.58	26.47	5.58	24.37	5.58	20.36
5.584	30.22	5.584	26.45	5.584	24.35	5.584	20.33
5.588	30.19	5.588	26.43	5.588	24.33	5.588	20.3
5.592	30.17	5.592	26.41	5.592	24.3	5.592	20.28
5.596	30.15	5.596	26.39	5.596	24.28	5.596	20.25
5.6	30.13	5.6	26.36	5.6	24.26	5.6	20.23
5.604	30.1	5.604	26.34	5.604	24.24	5.604	20.2
5.608	30.08	5.608	26.32	5.608	24.22	5.608	20.17
5.612	30.06	5.612	26.3	5.612	24.2	5.612	20.15
5.616	30.04	5.616	26.28	5.616	24.18	5.616	20.12
5.62	30.02	5.62	26.26	5.62	24.16	5.62	20.1
5.624	30	5.624	26.24	5.624	24.14	5.624	20.07
5.628	29.97	5.628	26.22	5.628	24.12	5.628	20.05
5.632	29.95	5.632	26.2	5.632	24.1	5.632	20.02
5.636	29.93	5.636	26.18	5.636	24.08	5.636	20
5.64	29.91	5.64	26.16	5.64	24.06	5.64	19.97
5.644	29.89	5.644	26.14	5.644	24.04	5.644	19.95
5.648	29.87	5.648	26.12	5.648	24.02	5.648	19.93
5.652	29.85	5.652	26.1	5.652	24	5.652	19.9
5.656	29.83	5.656	26.08	5.656	23.98	5.656	19.88
5.66	29.81	5.66	26.06	5.66	23.96	5.66	19.85
5.664	29.79	5.664	26.05	5.664	23.94	5.664	19.83
5.668	29.77	5.668	26.03	5.668	23.92	5.668	19.81
5.672	29.74	5.672	26.01	5.672	23.9	5.672	19.79
5.676	29.72	5.676	25.99	5.676	23.88	5.676	19.76
5.68	29.7	5.68	25.97	5.68	23.87	5.68	19.74
5.684	29.69	5.684	25.95	5.684	23.85	5.684	19.72
5.688	29.67	5.688	25.94	5.688	23.83	5.688	19.7
5.692	29.65	5.692	25.92	5.692	23.81	5.692	19.67
5.696	29.63	5.696	25.9	5.696	23.79	5.696	19.65
5.7	29.61	5.7	25.88	5.7	23.78	5.7	19.63
5.704	29.59	5.704	25.86	5.704	23.76	5.704	19.61
5.708	29.57	5.708	25.85	5.708	23.74	5.708	19.59
5.712	29.55	5.712	25.83	5.712	23.72	5.712	19.57
5.716	29.53	5.716	25.81	5.716	23.71	5.716	19.55
5.72	29.51	5.72	25.8	5.72	23.69	5.72	19.53
5.724	29.49	5.724	25.78	5.724	23.67	5.724	19.51
5.728	29.48	5.728	25.76	5.728	23.66	5.728	19.49
5.732	29.46	5.732	25.75	5.732	23.64	5.732	19.47
5.736	29.44	5.736	25.73	5.736	23.62	5.736	19.45
5.74	29.42	5.74	25.71	5.74	23.61	5.74	19.43
5.744	29.4	5.744	25.7	5.744	23.59	5.744	19.41
5.748	29.38	5.748	25.68	5.748	23.58	5.748	19.39
5.752	29.37	5.752	25.67	5.752	23.56	5.752	19.37
5.756	29.35	5.756	25.65	5.756	23.54	5.756	19.35
5.76	29.33	5.76	25.63	5.76	23.53	5.76	19.33
5.764	29.31	5.764	25.62	5.764	23.51	5.764	19.31
5.768	29.3	5.768	25.6	5.768	23.5	5.768	19.29
5.772	29.28	5.772	25.59	5.772	23.48	5.772	19.27
5.776	29.26	5.776	25.57	5.776	23.47	5.776	19.26
5.78	29.25	5.78	25.56	5.78	23.45	5.78	19.24
5.784	29.23	5.784	25.54	5.784	23.44	5.784	19.22
5.788	29.21	5.788	25.53	5.788	23.42	5.788	19.2
5.792	29.2	5.792	25.52	5.792	23.41	5.792	19.18
5.796	29.18	5.796	25.5	5.796	23.39	5.796	19.17
5.8	29.16	5.8	25.49	5.8	23.38	5.8	19.15
5.804	29.15	5.804	25.47	5.804	23.37	5.804	19.13
5.808	29.13	5.808	25.46	5.808	23.35	5.808	19.12
5.812	29.11	5.812	25.44	5.812	23.34	5.812	19.1
5.816	29.1	5.816	25.43	5.816	23.32	5.816	19.08
5.82	29.08	5.82	25.42	5.82	23.31	5.82	19.07
5.824	29.07	5.824	25.4	5.824	23.3	5.824	19.05
5.828	29.05	5.828	25.39	5.828	23.28	5.828	19.03
5.832	29.04	5.832	25.38	5.832	23.27	5.832	19.02
5.836	29.02	5.836	25.36	5.836	23.26	5.836	19
5.84	29	5.84	25.35	5.84	23.24	5.84	18.99
5.844	28.99	5.844	25.34	5.844	23.23	5.844	18.97
5.848	28.97	5.848	25.32	5.848	23.22	5.848	18.95
5.852	28.96	5.852	25.31	5.852	23.21	5.852	18.94
5.856	28.94	5.856	25.3	5.856	23.19	5.856	18.92
5.86	28.93	5.86	25.29	5.86	23.18	5.86	18.91
5.864	28.92	5.864	25.27	5.864	23.17	5.864	18.89
5.868	28.9	5.868	25.26	5.868	23.16	5.868	18.88
5.872	28.89	5.872	25.25	5.872	23.14	5.872	18.86
5.876	28.87	5.876	25.24	5.876	23.13	5.876	18.85
5.88	28.86	5.88	25.22	5.88	23.12	5.88	18.84
5.884	28.84	5.884	25.21	5.884	23.11	5.884	18.82
5.888	28.83	5.888	25.2	5.888	23.1	5.888	18.81
5.892	28.82	5.892	25.19	5.892	23.08	5.892	18.79
5.896	28.8	5.896	25.18	5.896	23.07	5.896	18.78
5.9	28.79	5.9	25.17	5.9	23.06	5.9	18.77
5.904	28.77	5.904	25.15	5.904	23.05	5.904	18.75
5.908	28.76	5.908	25.14	5.908	23.04	5.908	18.74
5.912	28.75	5.912	25.13	5.912	23.03	5.912	18.73
5.916	28.73	5.916	25.12	5.916	23.02	5.916	18.71
5.92	28.72	5.92	25.11	5.92	23	5.92	18.7
5.924	28.71	5.924	25.1	5.924	22.99	5.924	18.69
5.928	28.7	5.928	25.09	5.928	22.98	5.928	18.67
5.932	28.68	5.932	25.08	5.932	22.97	5.932	18.66
5.936	28.67	5.936	25.07	5.936	22.96	5.936	18.65
5.94	28.66	5.94	25.06	5.94	22.95	5.94	18.64
5.944	28.64	5.944	25.05	5.944	22.94	5.944	18.62
5.948	28.63	5.948	25.04	5.948	22.93	5.948	18.61
5.952	28.62	5.952	25.03	5.952	22.92	5.952	18.6
5.956	28.61	5.956	25.02	5.956	22.91	5.956	18.59
5.96	28.6	5.96	25.01	5.96	22.9	5.96	18.58
5.964	28.58	5.964	25	5.964	22.89	5.964	18.56
5.968	28.57	5.968	24.99	5.968	22.88	5.968	18.55
5.972	28.56	5.972	24.98	5.972	22.87	5.972	18.54
5.976	28.55	5.976	24.97	5.976	22.86	5.976	18.53
5.98	28.54	5.98	24.96	5.98	22.85	5.98	18.52
5.984	28.52	5.984	24.95	5.984	22.84	5.984	18.51
5.988	28.51	5.988	24.94	5.988	22.83	5.988	18.5
5.992	28.5	5.992	24.93	5.992	22.82	5.992	18.48
5.996	28.49	5.996	24.92	5.996	22.81	5.996	18.47
6	28.48	6	24.91	6	22.8	6	18.46
6.004	28.47	6.004	24.9	6.004	22.79	6.004	18.45
6.008	28.46	6.008	24.89	6.008	22.78	6.008	18.44
6.012	28.45	6.012	24.88	6.012	22.77	6.012	18.43
6.016	28.44	6.016	24.87	6.016	22.76	6.016	18.42
6.02	28.42	6.02	24.86	6.02	22.76	6.02	18.41
6.024	28.41	6.024	24.86	6.024	22.75	6.024	18.4
6.028	28.4	6.028	24.85	6.028	22.74	6.028	18.39
6.032	28.39	6.032	24.84	6.032	22.73	6.032	18.38
6.036	28.38	6.036	24.83	6.036	22.72	6.036	18.37
6.04	28.37	6.04	24.82	6.04	22.71	6.04	18.36
6.044	28.36	6.044	24.81	6.044	22.7	6.044	18.35
6.048	28.35	6.048	24.8	6.048	22.69	6.048	18.34
6.052	28.34	6.052	24.8	6.052	22.69	6.052	18.33
6.056	28.33	6.056	24.79	6.056	22.68	6.056	18.32
6.06	28.32	6.06	24.78	6.06	22.67	6.06	18.31
6.064	28.31	6.064	24.77	6.064	22.66	6.064	18.3
6.068	28.3	6.068	24.76	6.068	22.65	6.068	18.29
6.072	28.29	6.072	24.76	6.072	22.64	6.072	18.28
6.076	28.28	6.076	24.75	6.076	22.63	6.076	18.27
6.08	28.27	6.08	24.74	6.08	22.63	6.08	18.26
6.084	28.26	6.084	24.73	6.084	22.62	6.084	18.25
6.088	28.26	6.088	24.72	6.088	22.61	6.088	18.24
6.092	28.25	6.092	24.72	6.092	22.6	6.092	18.23
6.096	28.24	6.096	24.71	6.096	22.59	6.096	18.22
6.1	28.23	6.1	24.7	6.1	22.59	6.1	18.22
6.104	28.22	6.104	24.69	6.104	22.58	6.104	18.21
6.108	28.21	6.108	24.69	6.108	22.57	6.108	18.2
6.112	28.2	6.112	24.68	6.112	22.56	6.112	18.19
6.116	28.19	6.116	24.67	6.116	22.55	6.116	18.18
6.12	28.18	6.12	24.66	6.12	22.54	6.12	18.17
6.124	28.18	6.124	24.66	6.124	22.54	6.124	18.16
6.128	28.17	6.128	24.65	6.128	22.53	6.128	18.15
6.132	28.16	6.132	24.64	6.132	22.52	6.132	18.14
6.136	28.15	6.136	24.63	6.136	22.51	6.136	18.13
6.14	28.14	6.14	24.63	6.14	22.51	6.14	18.13
6.144	28.13	6.144	24.62	6.144	22.5	6.144	18.12
6.148	28.13	6.148	24.61	6.148	22.49	6.148	18.11
6.152	28.12	6.152	24.61	6.152	22.48	6.152	18.1
6.156	28.11	6.156	24.6	6.156	22.47	6.156	18.09
6.16	28.1	6.16	24.59	6.16	22.47	6.16	18.08
6.164	28.09	6.164	24.58	6.164	22.46	6.164	18.07
6.168	28.09	6.168	24.58	6.168	22.45	6.168	18.07
6.172	28.08	6.172	24.57	6.172	22.44	6.172	18.06
6.176	28.07	6.176	24.56	6.176	22.44	6.176	18.05
6.18	28.06	6.18	24.56	6.18	22.43	6.18	18.04
6.184	28.05	6.184	24.55	6.184	22.42	6.184	18.03
6.188	28.05	6.188	24.54	6.188	22.41	6.188	18.02
6.192	28.04	6.192	24.54	6.192	22.4	6.192	18.01
6.196	28.03	6.196	24.53	6.196	22.4	6.196	18.01
6.2	28.03	6.2	24.52	6.2	22.39	6.2	18
6.204	28.02	6.204	24.52	6.204	22.38	6.204	17.99
6.208	28.01	6.208	24.51	6.208	22.37	6.208	17.98
6.212	28	6.212	24.5	6.212	22.37	6.212	17.97
6.216	28	6.216	24.49	6.216	22.36	6.216	17.96
6.22	27.99	6.22	24.49	6.22	22.35	6.22	17.96
6.224	27.98	6.224	24.48	6.224	22.34	6.224	17.95
6.228	27.98	6.228	24.47	6.228	22.34	6.228	17.94
6.232	27.97	6.232	24.47	6.232	22.33	6.232	17.93
6.236	27.96	6.236	24.46	6.236	22.32	6.236	17.92
6.24	27.96	6.24	24.45	6.24	22.31	6.24	17.91
6.244	27.95	6.244	24.45	6.244	22.3	6.244	17.9
6.248	27.94	6.248	24.44	6.248	22.3	6.248	17.9
6.252	27.94	6.252	24.43	6.252	22.29	6.252	17.89
6.256	27.93	6.256	24.43	6.256	22.28	6.256	17.88
6.26	27.92	6.26	24.42	6.26	22.27	6.26	17.87
6.264	27.92	6.264	24.41	6.264	22.26	6.264	17.86
6.268	27.91	6.268	24.41	6.268	22.26	6.268	17.85
6.272	27.9	6.272	24.4	6.272	22.25	6.272	17.84
6.276	27.9	6.276	24.39	6.276	22.24	6.276	17.83
6.28	27.89	6.28	24.39	6.28	22.23	6.28	17.82
6.284	27.88	6.284	24.38	6.284	22.22	6.284	17.82
6.288	27.88	6.288	24.37	6.288	22.22	6.288	17.81
6.292	27.87	6.292	24.37	6.292	22.21	6.292	17.8
6.296	27.87	6.296	24.36	6.296	22.2	6.296	17.79
6.3	27.86	6.3	24.35	6.3	22.19	6.3	17.78
6.304	27.85	6.304	24.35	6.304	22.18	6.304	17.77
6.308	27.85	6.308	24.34	6.308	22.17	6.308	17.76
6.312	27.84	6.312	24.33	6.312	22.17	6.312	17.75
6.316	27.84	6.316	24.33	6.316	22.16	6.316	17.74
6.32	27.83	6.32	24.32	6.32	22.15	6.32	17.73
6.324	27.82	6.324	24.31	6.324	22.14	6.324	17.72
6.328	27.82	6.328	24.31	6.328	22.13	6.328	17.71
6.332	27.81	--	--	6.332	22.12	6.332	17.71
6.336	27.81	--	--	6.336	22.11
6.34	27.8	--	--	6.34	22.1
6.344	27.8	--	--	6.344	22.1
6.348	27.79
6.352	27.79
6.356	27.78
6.36	27.77
6.364	27.77
6.368	27.76
6.372	27.76
6.376	27.75
6.38	27.75
6.384	27.74
6.388	27.74
6.392	27.73
6.396	27.73
6.4	27.72
6.404	27.71
6.408	27.71
6.412	27.7
6.416	27.7
6.42	27.69
6.424	27.69
6.428	27.68
6.432	27.68
6.436	27.67
6.44	27.67
6.444	27.66
6.448	27.66
6.452	27.65
6.456	27.65
6.46	27.64
6.464	27.64
6.468	27.63
6.472	27.63
6.476	27.62
6.48	27.62
6.484	27.61
6.488	27.61
6.492	27.6
6.496	27.6
6.5	27.59
--	--

## Sheet: Figure 3d
		50J-0A	50J-30A	50J-70A	50J-110A
	Inelastic energy	27.59	24.32	22.1	17.71
	Residual deformation	2.75	2.65	2.55	1.44

## Sheet: Figure 6b
		0A		0.14A		0.32A		0.51A
	Normalized displacement	Fz/N	Normalized displacement	Fz/N	Normalized displacement	Fz/N	Normalized displacement	Fz/N
	0	0	0	0	0	0	0	0
	0.9	0.01	0.8405	0.01	0.576	0.01	0.1	0.01

## Sheet: Supplementary Fig. 1b
T/℃	Shear angle	Storage modulus/Mpa	Loss modulus/Mpa
21.5743	0.04243	3122.46	132.82
21.5886	0.0417	3133.54	130.088
21.6028	0.04164	3134.01	130.018
21.6171	0.04158	3134.46	129.953
21.6313	0.04153	3134.91	129.894
21.6456	0.04147	3135.35	129.839
21.6598	0.04142	3135.77	129.787
21.6741	0.04137	3136.19	129.738
21.6883	0.04133	3136.59	129.692
21.7026	0.04128	3136.98	129.649
21.7168	0.04124	3137.36	129.608
21.7311	0.0412	3137.74	129.57
21.7453	0.04116	3138.1	129.534
21.7596	0.04113	3138.46	129.499
21.7738	0.04109	3138.81	129.466
21.788	0.04106	3139.15	129.435
21.8023	0.04102	3139.49	129.405
21.8165	0.04099	3139.82	129.376
21.8308	0.04096	3140.14	129.349
21.845	0.04093	3140.46	129.324
21.8593	0.04091	3140.78	129.299
21.8735	0.04088	3141.09	129.276
21.8878	0.04086	3141.4	129.254
21.902	0.04083	3141.7	129.232
21.9163	0.04081	3141.99	129.211
21.9305	0.04079	3142.28	129.192
21.9448	0.04076	3142.57	129.173
21.959	0.04074	3142.85	129.155
21.9733	0.04072	3143.13	129.138
21.9875	0.04071	3143.41	129.122
22.0018	0.04069	3143.68	129.107
22.016	0.04067	3143.95	129.092
22.0303	0.04065	3144.21	129.078
22.0445	0.04064	3144.47	129.064
22.0587	0.04062	3144.73	129.051
22.073	0.04061	3144.98	129.038
22.0873	0.04059	3145.23	129.026
22.1015	0.04058	3145.48	129.014
22.1157	0.04056	3145.72	129.004
22.13	0.04055	3145.96	128.993
22.1442	0.04054	3146.2	128.984
22.1585	0.04053	3146.44	128.975
22.1727	0.04051	3146.67	128.966
22.187	0.0405	3146.9	128.958
22.2012	0.04049	3147.13	128.95
22.2155	0.04048	3147.35	128.942
22.2297	0.04047	3147.57	128.935
22.244	0.04046	3147.79	128.927
22.2582	0.04045	3148.01	128.921
22.2725	0.04044	3148.22	128.914
22.2867	0.04043	3148.43	128.908
22.301	0.04043	3148.64	128.903
22.3152	0.04042	3148.85	128.897
22.3295	0.04041	3149.05	128.892
22.3437	0.0404	3149.25	128.888
22.358	0.0404	3149.45	128.884
22.3722	0.04039	3149.64	128.88
22.3864	0.04038	3149.84	128.876
22.4007	0.04038	3150.03	128.873
22.415	0.04037	3150.22	128.87
22.4292	0.04036	3150.4	128.867
22.4434	0.04036	3150.59	128.864
22.4577	0.04035	3150.77	128.862
22.4719	0.04035	3150.95	128.859
22.4862	0.04034	3151.13	128.857
22.5004	0.04034	3151.31	128.855
22.5147	0.04033	3151.49	128.853
22.5289	0.04033	3151.66	128.852
22.5432	0.04032	3151.83	128.85
22.5574	0.04032	3152	128.849
22.5717	0.04032	3152.17	128.849
22.5859	0.04031	3152.33	128.848
22.6002	0.04031	3152.49	128.848
22.6144	0.04031	3152.66	128.848
22.6287	0.0403	3152.82	128.848
22.6429	0.0403	3152.97	128.848
22.6572	0.0403	3153.13	128.849
22.6714	0.04029	3153.29	128.849
22.6856	0.04029	3153.44	128.85
22.6999	0.04029	3153.59	128.851
22.7142	0.04029	3153.74	128.852
22.7284	0.04029	3153.89	128.853
22.7427	0.04028	3154.04	128.854
22.7569	0.04028	3154.19	128.855
22.7711	0.04028	3154.33	128.856
22.7854	0.04028	3154.48	128.858
22.7996	0.04028	3154.62	128.859
22.8139	0.04028	3154.76	128.861
22.8281	0.04028	3154.9	128.863
22.8424	0.04027	3155.04	128.865
22.8566	0.04027	3155.18	128.867
22.8709	0.04027	3155.31	128.87
22.8851	0.04027	3155.45	128.872
22.8994	0.04027	3155.58	128.875
22.9136	0.04027	3155.71	128.878
22.9279	0.04027	3155.84	128.881
22.9421	0.04027	3155.96	128.884
22.9564	0.04027	3156.09	128.887
22.9706	0.04027	3156.22	128.891
22.9849	0.04028	3156.34	128.894
22.9991	0.04028	3156.46	128.898
23.0133	0.04028	3156.59	128.902
23.0276	0.04028	3156.71	128.905
23.0419	0.04028	3156.83	128.909
23.0561	0.04028	3156.95	128.913
23.0703	0.04028	3157.07	128.917
23.0846	0.04028	3157.19	128.921
23.0988	0.04028	3157.3	128.925
23.1131	0.04029	3157.42	128.929
23.1273	0.04029	3157.53	128.934
23.1416	0.04029	3157.64	128.938
23.1558	0.04029	3157.75	128.943
23.1701	0.0403	3157.86	128.948
23.1843	0.0403	3157.97	128.953
23.1986	0.0403	3158.08	128.958
23.2128	0.0403	3158.19	128.963
23.2271	0.04031	3158.29	128.969
23.2413	0.04031	3158.4	128.974
23.2556	0.04031	3158.5	128.98
23.2698	0.04032	3158.61	128.985
23.2841	0.04032	3158.71	128.991
23.2983	0.04032	3158.81	128.997
23.3126	0.04033	3158.91	129.003
23.3268	0.04033	3159.01	129.008
23.341	0.04034	3159.11	129.014
23.3553	0.04034	3159.21	129.02
23.3696	0.04034	3159.31	129.026
23.3838	0.04035	3159.41	129.033
23.398	0.04035	3159.5	129.039
23.4123	0.04036	3159.6	129.045
23.4265	0.04036	3159.69	129.052
23.4408	0.04036	3159.79	129.058
23.455	0.04037	3159.88	129.065
23.4693	0.04037	3159.97	129.071
23.4835	0.04038	3160.06	129.078
23.4978	0.04038	3160.15	129.085
23.512	0.04039	3160.24	129.092
23.5263	0.04039	3160.33	129.1
23.5405	0.0404	3160.41	129.107
23.5548	0.0404	3160.5	129.115
23.569	0.04041	3160.59	129.122
23.5833	0.04041	3160.67	129.13
23.5975	0.04042	3160.75	129.137
23.6118	0.04043	3160.84	129.145
23.626	0.04043	3160.92	129.153
23.6403	0.04044	3161	129.161
23.6545	0.04044	3161.08	129.169
23.6687	0.04045	3161.16	129.177
23.683	0.04045	3161.24	129.185
23.6973	0.04046	3161.32	129.193
23.7115	0.04047	3161.4	129.201
23.7257	0.04047	3161.47	129.209
23.74	0.04048	3161.55	129.218
23.7542	0.04049	3161.63	129.226
23.7685	0.04049	3161.7	129.235
23.7827	0.0405	3161.77	129.244
23.797	0.0405	3161.84	129.253
23.8112	0.04051	3161.91	129.262
23.8255	0.04052	3161.98	129.271
23.8397	0.04052	3162.05	129.28
23.854	0.04053	3162.11	129.289
23.8682	0.04054	3162.18	129.299
23.8825	0.04055	3162.24	129.308
23.8967	0.04055	3162.31	129.318
23.911	0.04056	3162.37	129.327
23.9252	0.04057	3162.43	129.337
23.9395	0.04057	3162.5	129.347
23.9537	0.04058	3162.56	129.357
23.9679	0.04059	3162.62	129.367
23.9822	0.0406	3162.68	129.377
23.9964	0.0406	3162.74	129.387
24.0107	0.04061	3162.79	129.397
24.0249	0.04062	3162.85	129.407
24.0392	0.04063	3162.91	129.417
24.0534	0.04063	3162.96	129.428
24.0677	0.04064	3163.01	129.439
24.0819	0.04065	3163.06	129.449
24.0962	0.04066	3163.11	129.46
24.1104	0.04067	3163.16	129.471
24.1247	0.04068	3163.21	129.482
24.1389	0.04068	3163.25	129.493
24.1532	0.04069	3163.3	129.505
24.1674	0.0407	3163.34	129.516
24.1817	0.04071	3163.38	129.528
24.1959	0.04072	3163.42	129.539
24.2102	0.04073	3163.46	129.551
24.2244	0.04073	3163.5	129.563
24.2387	0.04074	3163.54	129.574
24.2529	0.04075	3163.58	129.586
24.2672	0.04076	3163.62	129.598
24.2814	0.04077	3163.66	129.61
24.2956	0.04078	3163.69	129.622
24.3099	0.04079	3163.73	129.634
24.3241	0.0408	3163.76	129.647
24.3384	0.04081	3163.79	129.659
24.3526	0.04082	3163.82	129.671
24.3669	0.04082	3163.85	129.684
24.3811	0.04083	3163.88	129.697
24.3954	0.04084	3163.9	129.71
24.4096	0.04085	3163.92	129.723
24.4239	0.04086	3163.95	129.736
24.4381	0.04087	3163.96	129.749
24.4524	0.04088	3163.98	129.762
24.4666	0.04089	3164	129.776
24.4809	0.0409	3164.01	129.789
24.4951	0.04091	3164.03	129.803
24.5094	0.04092	3164.04	129.817
24.5236	0.04093	3164.05	129.83
24.5379	0.04094	3164.06	129.844
24.5521	0.04095	3164.07	129.858
24.5664	0.04096	3164.08	129.872
24.5806	0.04097	3164.09	129.886
24.5949	0.04098	3164.1	129.9
24.6091	0.04099	3164.1	129.915
24.6233	0.041	3164.11	129.929
24.6376	0.04101	3164.11	129.943
24.6518	0.04103	3164.11	129.958
24.6661	0.04104	3164.11	129.972
24.6803	0.04105	3164.11	129.987
24.6946	0.04106	3164.1	130.002
24.7088	0.04107	3164.09	130.017
24.7231	0.04108	3164.09	130.032
24.7373	0.04109	3164.07	130.047
24.7516	0.0411	3164.06	130.062
24.7658	0.04111	3164.04	130.077
24.7801	0.04112	3164.03	130.093
24.7943	0.04113	3164.01	130.108
24.8086	0.04115	3163.99	130.124
24.8228	0.04116	3163.97	130.139
24.8371	0.04117	3163.95	130.155
24.8513	0.04118	3163.93	130.171
24.8656	0.04119	3163.9	130.186
24.8798	0.0412	3163.88	130.202
24.8941	0.04121	3163.85	130.218
24.9083	0.04122	3163.82	130.234
24.9226	0.04123	3163.79	130.25
24.9368	0.04125	3163.76	130.266
24.951	0.04126	3163.72	130.282
24.9653	0.04127	3163.69	130.298
24.9795	0.04128	3163.64	130.314
24.9938	0.04129	3163.6	130.33
25.008	0.0413	3163.56	130.347
25.0223	0.04131	3163.51	130.363
25.0365	0.04132	3163.46	130.379
25.0508	0.04133	3163.42	130.396
25.065	0.04135	3163.37	130.412
25.0793	0.04136	3163.32	130.429
25.0935	0.04137	3163.26	130.445
25.1078	0.04138	3163.21	130.462
25.122	0.04139	3163.16	130.478
25.1363	0.0414	3163.1	130.495
25.1505	0.04141	3163.04	130.511
25.1648	0.04142	3162.99	130.528
25.179	0.04143	3162.92	130.544
25.1933	0.04144	3162.86	130.561
25.2075	0.04145	3162.8	130.577
25.2218	0.04147	3162.73	130.594
25.236	0.04148	3162.66	130.61
25.2503	0.04149	3162.59	130.627
25.2645	0.0415	3162.52	130.643
25.2787	0.04151	3162.44	130.66
25.293	0.04152	3162.37	130.676
25.3072	0.04153	3162.29	130.693
25.3215	0.04153	3162.21	130.709
25.3357	0.04154	3162.13	130.726
25.35	0.04155	3162.05	130.742
25.3642	0.04156	3161.97	130.759
25.3785	0.04157	3161.88	130.775
25.3927	0.04158	3161.8	130.792
25.407	0.04159	3161.71	130.808
25.4212	0.0416	3161.63	130.825
25.4355	0.04161	3161.54	130.841
25.4497	0.04162	3161.45	130.857
25.464	0.04163	3161.36	130.874
25.4782	0.04164	3161.27	130.89
25.4925	0.04165	3161.18	130.906
25.5067	0.04166	3161.08	130.922
25.521	0.04166	3160.99	130.939
25.5352	0.04167	3160.89	130.955
25.5495	0.04168	3160.79	130.971
25.5637	0.04169	3160.69	130.987
25.578	0.0417	3160.58	131.003
25.5922	0.04171	3160.48	131.019
25.6064	0.04171	3160.37	131.035
25.6207	0.04172	3160.27	131.051
25.6349	0.04173	3160.16	131.067
25.6492	0.04174	3160.06	131.083
25.6634	0.04175	3159.95	131.099
25.6777	0.04175	3159.84	131.115
25.6919	0.04176	3159.74	131.131
25.7062	0.04177	3159.63	131.146
25.7204	0.04178	3159.52	131.162
25.7347	0.04179	3159.41	131.178
25.7489	0.04179	3159.3	131.194
25.7632	0.0418	3159.18	131.209
25.7774	0.04181	3159.07	131.225
25.7917	0.04182	3158.96	131.241
25.8059	0.04183	3158.84	131.256
25.8202	0.04183	3158.73	131.272
25.8344	0.04184	3158.61	131.287
25.8487	0.04185	3158.49	131.303
25.8629	0.04186	3158.38	131.318
25.8772	0.04187	3158.26	131.333
25.8914	0.04187	3158.14	131.349
25.9057	0.04188	3158.02	131.364
25.9199	0.04189	3157.9	131.379
25.9341	0.0419	3157.78	131.395
25.9484	0.0419	3157.66	131.41
25.9626	0.04191	3157.54	131.425
25.9769	0.04192	3157.42	131.441
25.9911	0.04193	3157.3	131.456
26.0054	0.04194	3157.18	131.471
26.0196	0.04194	3157.06	131.486
26.0339	0.04195	3156.93	131.501
26.0481	0.04196	3156.81	131.516
26.0624	0.04197	3156.69	131.531
26.0766	0.04198	3156.57	131.546
26.0909	0.04198	3156.45	131.561
26.1051	0.04199	3156.32	131.576
26.1194	0.042	3156.2	131.591
26.1336	0.04201	3156.08	131.606
26.1479	0.04202	3155.95	131.621
26.1621	0.04203	3155.83	131.635
26.1763	0.04203	3155.71	131.65
26.1906	0.04204	3155.58	131.664
26.2049	0.04205	3155.46	131.679
26.2191	0.04206	3155.34	131.694
26.2334	0.04207	3155.21	131.708
26.2476	0.04207	3155.09	131.723
26.2618	0.04208	3154.96	131.737
26.2761	0.04209	3154.84	131.752
26.2903	0.0421	3154.72	131.766
26.3046	0.04211	3154.59	131.78
26.3188	0.04212	3154.47	131.795
26.3331	0.04212	3154.34	131.809
26.3473	0.04213	3154.22	131.823
26.3616	0.04214	3154.1	131.837
26.3758	0.04215	3153.97	131.851
26.3901	0.04215	3153.85	131.865
26.4043	0.04216	3153.72	131.879
26.4186	0.04217	3153.6	131.893
26.4328	0.04218	3153.48	131.907
26.4471	0.04219	3153.35	131.92
26.4613	0.04219	3153.23	131.934
26.4756	0.0422	3153.1	131.948
26.4898	0.04221	3152.98	131.961
26.504	0.04222	3152.86	131.975
26.5183	0.04222	3152.73	131.989
26.5326	0.04223	3152.61	132.002
26.5468	0.04224	3152.48	132.016
26.561	0.04225	3152.36	132.029
26.5753	0.04225	3152.23	132.042
26.5895	0.04226	3152.11	132.056
26.6038	0.04227	3151.99	132.069
26.618	0.04227	3151.86	132.082
26.6323	0.04228	3151.74	132.095
26.6465	0.04229	3151.61	132.108
26.6608	0.04229	3151.49	132.121
26.675	0.0423	3151.37	132.134
26.6893	0.04231	3151.24	132.147
26.7035	0.04231	3151.12	132.159
26.7178	0.04232	3150.99	132.172
26.732	0.04233	3150.87	132.184
26.7463	0.04233	3150.75	132.197
26.7605	0.04234	3150.62	132.209
26.7748	0.04235	3150.5	132.222
26.789	0.04235	3150.38	132.234
26.8033	0.04236	3150.25	132.246
26.8175	0.04236	3150.13	132.258
26.8317	0.04237	3150.01	132.27
26.846	0.04238	3149.88	132.283
26.8603	0.04238	3149.76	132.295
26.8745	0.04239	3149.64	132.306
26.8887	0.04239	3149.51	132.318
26.903	0.0424	3149.39	132.33
26.9172	0.0424	3149.27	132.342
26.9315	0.04241	3149.15	132.353
26.9457	0.04241	3149.02	132.365
26.96	0.04242	3148.9	132.376
26.9742	0.04242	3148.78	132.387
26.9885	0.04243	3148.66	132.398
27.0027	0.04243	3148.54	132.409
27.017	0.04244	3148.42	132.42
27.0312	0.04244	3148.3	132.431
27.0455	0.04245	3148.18	132.442
27.0597	0.04245	3148.06	132.453
27.074	0.04246	3147.94	132.463
27.0882	0.04246	3147.82	132.474
27.1025	0.04246	3147.7	132.485
27.1167	0.04247	3147.58	132.495
27.1309	0.04247	3147.46	132.505
27.1452	0.04248	3147.34	132.516
27.1594	0.04248	3147.22	132.526
27.1737	0.04248	3147.11	132.536
27.188	0.04249	3146.99	132.546
27.2022	0.04249	3146.88	132.556
27.2164	0.04249	3146.76	132.565
27.2307	0.0425	3146.65	132.575
27.2449	0.0425	3146.53	132.585
27.2592	0.0425	3146.42	132.594
27.2734	0.04251	3146.31	132.604
27.2877	0.04251	3146.2	132.613
27.3019	0.04251	3146.08	132.622
27.3162	0.04252	3145.97	132.631
27.3304	0.04252	3145.86	132.641
27.3447	0.04252	3145.75	132.65
27.3589	0.04252	3145.64	132.659
27.3732	0.04253	3145.53	132.668
27.3874	0.04253	3145.42	132.676
27.4017	0.04253	3145.32	132.685
27.4159	0.04253	3145.21	132.694
27.4302	0.04254	3145.1	132.702
27.4444	0.04254	3145	132.711
27.4586	0.04254	3144.89	132.719
27.4729	0.04254	3144.79	132.727
27.4871	0.04254	3144.69	132.735
27.5014	0.04255	3144.59	132.743
27.5156	0.04255	3144.48	132.751
27.5299	0.04255	3144.38	132.759
27.5441	0.04255	3144.28	132.766
27.5584	0.04255	3144.18	132.774
27.5726	0.04255	3144.09	132.782
27.5869	0.04255	3143.99	132.789
27.6011	0.04256	3143.89	132.797
27.6154	0.04256	3143.79	132.804
27.6296	0.04256	3143.69	132.811
27.6439	0.04256	3143.6	132.819
27.6581	0.04256	3143.5	132.826
27.6724	0.04256	3143.4	132.833
27.6866	0.04256	3143.31	132.84
27.7009	0.04257	3143.21	132.847
27.7151	0.04257	3143.12	132.854
27.7294	0.04257	3143.03	132.861
27.7436	0.04257	3142.93	132.867
27.7579	0.04257	3142.84	132.874
27.7721	0.04257	3142.75	132.88
27.7863	0.04257	3142.66	132.886
27.8006	0.04257	3142.57	132.893
27.8148	0.04257	3142.48	132.899
27.8291	0.04257	3142.39	132.905
27.8433	0.04257	3142.3	132.911
27.8576	0.04257	3142.21	132.917
27.8718	0.04257	3142.12	132.923
27.8861	0.04257	3142.03	132.929
27.9003	0.04257	3141.94	132.934
27.9146	0.04257	3141.86	132.94
27.9288	0.04257	3141.77	132.946
27.9431	0.04257	3141.68	132.951
27.9573	0.04257	3141.6	132.957
27.9716	0.04258	3141.51	132.962
27.9858	0.04258	3141.43	132.968
28.0001	0.04258	3141.34	132.973
28.0143	0.04258	3141.26	132.978
28.0286	0.04258	3141.18	132.983
28.0428	0.04258	3141.09	132.988
28.0571	0.04258	3141.01	132.993
28.0713	0.04258	3140.93	132.998
28.0856	0.04257	3140.85	133.003
28.0998	0.04257	3140.77	133.008
28.114	0.04257	3140.69	133.012
28.1283	0.04257	3140.61	133.017
28.1425	0.04257	3140.53	133.021
28.1568	0.04257	3140.45	133.026
28.171	0.04257	3140.37	133.03
28.1853	0.04257	3140.29	133.035
28.1995	0.04257	3140.21	133.039
28.2138	0.04257	3140.14	133.043
28.228	0.04257	3140.06	133.047
28.2423	0.04257	3139.98	133.052
28.2565	0.04257	3139.91	133.056
28.2708	0.04257	3139.83	133.06
28.285	0.04257	3139.75	133.064
28.2993	0.04257	3139.68	133.068
28.3135	0.04257	3139.6	133.072
28.3278	0.04257	3139.53	133.076
28.342	0.04257	3139.46	133.08
28.3563	0.04257	3139.38	133.083
28.3705	0.04257	3139.31	133.087
28.3848	0.04257	3139.24	133.091
28.399	0.04257	3139.16	133.094
28.4133	0.04257	3139.09	133.098
28.4275	0.04256	3139.02	133.101
28.4417	0.04256	3138.95	133.104
28.456	0.04256	3138.88	133.108
28.4702	0.04256	3138.81	133.111
28.4845	0.04256	3138.74	133.114
28.4987	0.04256	3138.67	133.117
28.513	0.04256	3138.6	133.12
28.5272	0.04256	3138.53	133.124
28.5415	0.04256	3138.46	133.127
28.5557	0.04256	3138.4	133.13
28.57	0.04256	3138.33	133.133
28.5842	0.04256	3138.26	133.135
28.5985	0.04256	3138.19	133.138
28.6127	0.04256	3138.13	133.141
28.627	0.04256	3138.06	133.144
28.6412	0.04255	3137.99	133.147
28.6555	0.04255	3137.93	133.15
28.6697	0.04255	3137.86	133.152
28.684	0.04255	3137.8	133.155
28.6982	0.04255	3137.73	133.158
28.7125	0.04255	3137.67	133.16
28.7267	0.04255	3137.6	133.163
28.741	0.04255	3137.54	133.166
28.7552	0.04255	3137.48	133.168
28.7694	0.04255	3137.41	133.17
28.7837	0.04255	3137.35	133.173
28.7979	0.04255	3137.28	133.175
28.8122	0.04255	3137.22	133.178
28.8264	0.04254	3137.16	133.18
28.8407	0.04254	3137.1	133.182
28.8549	0.04254	3137.03	133.184
28.8692	0.04254	3136.97	133.187
28.8834	0.04254	3136.91	133.189
28.8977	0.04254	3136.85	133.191
28.9119	0.04254	3136.78	133.193
28.9262	0.04254	3136.72	133.195
28.9404	0.04254	3136.66	133.197
28.9547	0.04254	3136.6	133.199
28.9689	0.04254	3136.54	133.201
28.9832	0.04254	3136.48	133.203
28.9974	0.04254	3136.41	133.206
29.0117	0.04253	3136.35	133.208
29.0259	0.04253	3136.29	133.21
29.0402	0.04253	3136.23	133.212
29.0544	0.04253	3136.17	133.214
29.0687	0.04253	3136.11	133.215
29.0829	0.04253	3136.04	133.217
29.0971	0.04253	3135.98	133.219
29.1114	0.04253	3135.92	133.221
29.1256	0.04253	3135.86	133.223
29.1399	0.04253	3135.8	133.225
29.1541	0.04253	3135.74	133.227
29.1684	0.04253	3135.67	133.228
29.1826	0.04253	3135.61	133.23
29.1969	0.04252	3135.55	133.232
29.2111	0.04252	3135.49	133.234
29.2254	0.04252	3135.42	133.235
29.2396	0.04252	3135.36	133.237
29.2539	0.04252	3135.3	133.238
29.2681	0.04252	3135.24	133.24
29.2824	0.04252	3135.17	133.242
29.2966	0.04252	3135.11	133.243
29.3109	0.04252	3135.05	133.245
29.3251	0.04252	3134.99	133.246
29.3394	0.04252	3134.92	133.248
29.3536	0.04252	3134.86	133.25
29.3679	0.04252	3134.8	133.251
29.3821	0.04252	3134.74	133.253
29.3964	0.04251	3134.67	133.254
29.4106	0.04251	3134.61	133.256
29.4248	0.04251	3134.55	133.257
29.4391	0.04251	3134.49	133.259
29.4533	0.04251	3134.42	133.26
29.4676	0.04251	3134.36	133.261
29.4818	0.04251	3134.3	133.263
29.4961	0.04251	3134.24	133.264
29.5103	0.04251	3134.17	133.266
29.5246	0.04251	3134.11	133.267
29.5388	0.04251	3134.05	133.268
29.5531	0.04251	3133.98	133.27
29.5673	0.04251	3133.92	133.271
29.5816	0.04251	3133.86	133.272
29.5958	0.04251	3133.79	133.274
29.6101	0.0425	3133.73	133.275
29.6243	0.0425	3133.66	133.276
29.6386	0.0425	3133.6	133.277
29.6528	0.0425	3133.54	133.279
29.667	0.0425	3133.47	133.28
29.6813	0.0425	3133.41	133.281
29.6956	0.0425	3133.35	133.282
29.7098	0.0425	3133.28	133.284
29.724	0.0425	3133.22	133.285
29.7383	0.0425	3133.15	133.286
29.7525	0.0425	3133.09	133.287
29.7668	0.0425	3133.03	133.288
29.781	0.0425	3132.96	133.29
29.7953	0.0425	3132.9	133.291
29.8095	0.0425	3132.83	133.292
29.8238	0.0425	3132.77	133.293
29.838	0.0425	3132.71	133.294
29.8523	0.0425	3132.64	133.295
29.8665	0.04249	3132.58	133.297
29.8808	0.04249	3132.51	133.298
29.895	0.04249	3132.45	133.299
29.9093	0.04249	3132.38	133.3
29.9235	0.04249	3132.32	133.301
29.9378	0.04249	3132.25	133.302
29.952	0.04249	3132.19	133.303
29.9663	0.04249	3132.12	133.304
29.9805	0.04249	3132.06	133.305
29.9947	0.04249	3131.99	133.306
30.009	0.04249	3131.93	133.308
30.0233	0.04249	3131.86	133.309
30.0375	0.04249	3131.8	133.31
30.0517	0.04249	3131.73	133.311
30.066	0.04249	3131.66	133.312
30.0802	0.04249	3131.6	133.313
30.0945	0.04249	3131.53	133.314
30.1087	0.04249	3131.47	133.315
30.123	0.04249	3131.4	133.316
30.1372	0.04249	3131.34	133.317
30.1515	0.04249	3131.27	133.318
30.1657	0.04249	3131.2	133.319
30.18	0.04249	3131.14	133.32
30.1942	0.04249	3131.07	133.321
30.2085	0.04249	3131.01	133.322
30.2227	0.04249	3130.94	133.323
30.237	0.04249	3130.87	133.324
30.2512	0.04249	3130.81	133.325
30.2655	0.04249	3130.74	133.326
30.2797	0.04249	3130.68	133.327
30.294	0.04249	3130.61	133.328
30.3082	0.04249	3130.54	133.329
30.3224	0.04249	3130.48	133.33
30.3367	0.04249	3130.41	133.331
30.351	0.04249	3130.34	133.332
30.3652	0.04249	3130.28	133.333
30.3794	0.04249	3130.21	133.334
30.3937	0.04249	3130.14	133.335
30.4079	0.04249	3130.08	133.336
30.4222	0.04249	3130.01	133.337
30.4364	0.04249	3129.94	133.338
30.4507	0.04249	3129.88	133.339
30.4649	0.04249	3129.81	133.34
30.4792	0.04249	3129.74	133.341
30.4934	0.04249	3129.67	133.342
30.5077	0.04249	3129.61	133.343
30.5219	0.04249	3129.54	133.344
30.5362	0.04249	3129.47	133.345
30.5504	0.04249	3129.41	133.346
30.5647	0.04249	3129.34	133.347
30.5789	0.04249	3129.27	133.348
30.5932	0.04249	3129.21	133.349
30.6074	0.04249	3129.14	133.35
30.6216	0.04249	3129.07	133.351
30.6359	0.04249	3129.01	133.352
30.6502	0.04249	3128.94	133.353
30.6644	0.04249	3128.87	133.354
30.6786	0.04249	3128.81	133.355
30.6929	0.04249	3128.74	133.356
30.7071	0.04249	3128.68	133.357
30.7214	0.04249	3128.61	133.359
30.7356	0.04249	3128.54	133.36
30.7499	0.04249	3128.48	133.361
30.7641	0.04249	3128.41	133.362
30.7784	0.04249	3128.35	133.363
30.7926	0.04249	3128.28	133.364
30.8069	0.04249	3128.22	133.365
30.8211	0.04249	3128.15	133.366
30.8354	0.04249	3128.09	133.367
30.8496	0.04249	3128.02	133.368
30.8639	0.04249	3127.96	133.369
30.8781	0.04249	3127.89	133.37
30.8924	0.04249	3127.83	133.372
30.9066	0.0425	3127.76	133.373
30.9209	0.0425	3127.7	133.374
30.9351	0.0425	3127.63	133.375
30.9493	0.0425	3127.57	133.376
30.9636	0.0425	3127.51	133.377
30.9779	0.0425	3127.44	133.378
30.9921	0.0425	3127.38	133.38
31.0063	0.0425	3127.31	133.381
31.0206	0.0425	3127.25	133.382
31.0348	0.0425	3127.19	133.383
31.0491	0.0425	3127.13	133.384
31.0633	0.0425	3127.06	133.385
31.0776	0.0425	3127	133.387
31.0918	0.0425	3126.94	133.388
31.1061	0.04251	3126.88	133.389
31.1203	0.04251	3126.82	133.39
31.1346	0.04251	3126.76	133.392
31.1488	0.04251	3126.7	133.393
31.1631	0.04251	3126.64	133.394
31.1773	0.04251	3126.58	133.395
31.1916	0.04251	3126.53	133.397
31.2058	0.04251	3126.47	133.398
31.2201	0.04251	3126.41	133.399
31.2343	0.04251	3126.35	133.401
31.2486	0.04252	3126.3	133.402
31.2628	0.04252	3126.24	133.403
31.277	0.04252	3126.18	133.405
31.2913	0.04252	3126.13	133.406
31.3056	0.04252	3126.07	133.407
31.3198	0.04252	3126.02	133.409
31.334	0.04252	3125.96	133.41
31.3483	0.04252	3125.91	133.411
31.3625	0.04252	3125.85	133.413
31.3768	0.04253	3125.8	133.414
31.391	0.04253	3125.75	133.415
31.4053	0.04253	3125.69	133.417
31.4195	0.04253	3125.64	133.418
31.4338	0.04253	3125.59	133.419
31.448	0.04253	3125.53	133.421
31.4623	0.04253	3125.48	133.422
31.4765	0.04253	3125.43	133.424
31.4908	0.04254	3125.38	133.425
31.505	0.04254	3125.33	133.427
31.5193	0.04254	3125.27	133.428
31.5335	0.04254	3125.22	133.429
31.5478	0.04254	3125.17	133.431
31.562	0.04254	3125.13	133.432
31.5763	0.04254	3125.08	133.434
31.5905	0.04255	3125.03	133.435
31.6047	0.04255	3124.98	133.437
31.619	0.04255	3124.94	133.439
31.6332	0.04255	3124.89	133.44
31.6475	0.04255	3124.84	133.442
31.6617	0.04255	3124.8	133.443
31.676	0.04255	3124.75	133.445
31.6902	0.04256	3124.71	133.446
31.7045	0.04256	3124.66	133.448
31.7187	0.04256	3124.62	133.45
31.733	0.04256	3124.57	133.451
31.7472	0.04256	3124.53	133.453
31.7615	0.04256	3124.48	133.455
31.7757	0.04257	3124.44	133.456
31.79	0.04257	3124.4	133.458
31.8042	0.04257	3124.35	133.459
31.8185	0.04257	3124.31	133.461
31.8327	0.04257	3124.27	133.463
31.847	0.04257	3124.22	133.464
31.8612	0.04258	3124.18	133.466
31.8755	0.04258	3124.14	133.468
31.8897	0.04258	3124.1	133.47
31.9039	0.04258	3124.06	133.471
31.9182	0.04258	3124.02	133.473
31.9324	0.04258	3123.98	133.475
31.9467	0.04259	3123.94	133.477
31.9609	0.04259	3123.9	133.478
31.9752	0.04259	3123.86	133.48
31.9894	0.04259	3123.82	133.482
32.0037	0.04259	3123.78	133.484
32.0179	0.04259	3123.74	133.486
32.0322	0.0426	3123.7	133.487
32.0464	0.0426	3123.66	133.489
32.0607	0.0426	3123.62	133.491
32.0749	0.0426	3123.59	133.493
32.0892	0.0426	3123.55	133.495
32.1034	0.04261	3123.51	133.497
32.1177	0.04261	3123.48	133.499
32.1319	0.04261	3123.44	133.501
32.1462	0.04261	3123.4	133.503
32.1604	0.04261	3123.37	133.505
32.1747	0.04261	3123.33	133.507
32.1889	0.04262	3123.29	133.509
32.2032	0.04262	3123.26	133.511
32.2174	0.04262	3123.22	133.512
32.2317	0.04262	3123.19	133.514
32.2459	0.04262	3123.15	133.516
32.2602	0.04263	3123.12	133.518
32.2744	0.04263	3123.08	133.52
32.2886	0.04263	3123.05	133.522
32.3029	0.04263	3123.01	133.525
32.3171	0.04263	3122.98	133.527
32.3314	0.04263	3122.94	133.529
32.3456	0.04264	3122.91	133.531
32.3599	0.04264	3122.87	133.533
32.3741	0.04264	3122.84	133.535
32.3884	0.04264	3122.81	133.537
32.4026	0.04264	3122.77	133.539
32.4169	0.04265	3122.74	133.541
32.4311	0.04265	3122.71	133.543
32.4454	0.04265	3122.67	133.546
32.4596	0.04265	3122.64	133.548
32.4739	0.04265	3122.61	133.55
32.4881	0.04265	3122.58	133.552
32.5024	0.04266	3122.54	133.554
32.5166	0.04266	3122.51	133.556
32.5309	0.04266	3122.48	133.559
32.5451	0.04266	3122.45	133.561
32.5594	0.04266	3122.41	133.563
32.5736	0.04266	3122.38	133.565
32.5878	0.04266	3122.35	133.568
32.6021	0.04267	3122.32	133.57
32.6163	0.04267	3122.28	133.572
32.6306	0.04267	3122.25	133.574
32.6448	0.04267	3122.22	133.576
32.6591	0.04267	3122.19	133.579
32.6733	0.04267	3122.16	133.581
32.6876	0.04268	3122.12	133.583
32.7018	0.04268	3122.09	133.586
32.7161	0.04268	3122.06	133.588
32.7303	0.04268	3122.03	133.59
32.7446	0.04268	3121.99	133.592
32.7588	0.04268	3121.96	133.595
32.7731	0.04268	3121.93	133.597
32.7873	0.04268	3121.9	133.599
32.8016	0.04269	3121.87	133.602
32.8158	0.04269	3121.83	133.604
32.8301	0.04269	3121.8	133.607
32.8443	0.04269	3121.77	133.609
32.8586	0.04269	3121.74	133.611
32.8728	0.04269	3121.71	133.614
32.8871	0.04269	3121.67	133.616
32.9013	0.04269	3121.64	133.619
32.9155	0.04269	3121.61	133.621
32.9298	0.04269	3121.58	133.623
32.944	0.0427	3121.54	133.626
32.9583	0.0427	3121.51	133.628
32.9725	0.0427	3121.48	133.631
32.9868	0.0427	3121.45	133.633
33.001	0.0427	3121.41	133.636
33.0153	0.0427	3121.38	133.638
33.0295	0.0427	3121.35	133.641
33.0438	0.0427	3121.32	133.643
33.058	0.0427	3121.28	133.646
33.0723	0.0427	3121.25	133.648
33.0865	0.0427	3121.22	133.651
33.1008	0.0427	3121.18	133.653
33.115	0.04271	3121.15	133.656
33.1293	0.04271	3121.12	133.658
33.1435	0.04271	3121.08	133.661
33.1578	0.04271	3121.05	133.663
33.172	0.04271	3121.01	133.666
33.1863	0.04271	3120.98	133.669
33.2005	0.04271	3120.95	133.671
33.2148	0.04271	3120.91	133.674
33.229	0.04271	3120.88	133.677
33.2432	0.04271	3120.84	133.679
33.2575	0.04271	3120.81	133.682
33.2717	0.04271	3120.77	133.685
33.286	0.04271	3120.73	133.687
33.3002	0.04271	3120.7	133.69
33.3145	0.04272	3120.66	133.693
33.3287	0.04272	3120.63	133.696
33.343	0.04272	3120.59	133.698
33.3572	0.04272	3120.55	133.701
33.3715	0.04272	3120.52	133.704
33.3857	0.04272	3120.48	133.707
33.4	0.04272	3120.45	133.709
33.4142	0.04272	3120.41	133.712
33.4285	0.04272	3120.37	133.715
33.4427	0.04272	3120.34	133.718
33.457	0.04272	3120.3	133.721
33.4712	0.04272	3120.26	133.724
33.4855	0.04272	3120.22	133.726
33.4997	0.04272	3120.19	133.729
33.514	0.04273	3120.15	133.732
33.5282	0.04273	3120.11	133.735
33.5424	0.04273	3120.07	133.738
33.5567	0.04273	3120.04	133.741
33.5709	0.04273	3120	133.744
33.5852	0.04273	3119.96	133.747
33.5994	0.04273	3119.92	133.75
33.6137	0.04273	3119.88	133.753
33.6279	0.04273	3119.84	133.756
33.6422	0.04273	3119.8	133.759
33.6564	0.04273	3119.76	133.762
33.6707	0.04273	3119.72	133.765
33.6849	0.04273	3119.68	133.768
33.6992	0.04274	3119.64	133.771
33.7134	0.04274	3119.6	133.774
33.7277	0.04274	3119.56	133.777
33.7419	0.04274	3119.52	133.78
33.7562	0.04274	3119.47	133.784
33.7704	0.04274	3119.43	133.787
33.7847	0.04274	3119.39	133.79
33.7989	0.04274	3119.35	133.793
33.8132	0.04274	3119.31	133.796
33.8274	0.04274	3119.27	133.799
33.8417	0.04274	3119.22	133.803
33.8559	0.04275	3119.18	133.806
33.8701	0.04275	3119.14	133.809
33.8844	0.04275	3119.1	133.812
33.8986	0.04275	3119.06	133.816
33.9129	0.04275	3119.01	133.819
33.9271	0.04275	3118.97	133.822
33.9414	0.04275	3118.93	133.825
33.9556	0.04275	3118.89	133.829
33.9699	0.04275	3118.84	133.832
33.9841	0.04275	3118.8	133.835
33.9984	0.04276	3118.76	133.839
34.0126	0.04276	3118.71	133.842
34.0269	0.04276	3118.67	133.845
34.0411	0.04276	3118.63	133.849
34.0554	0.04276	3118.58	133.852
34.0696	0.04276	3118.54	133.856
34.0839	0.04276	3118.49	133.859
34.0981	0.04276	3118.45	133.863
34.1123	0.04276	3118.4	133.866
34.1266	0.04277	3118.36	133.87
34.1409	0.04277	3118.31	133.873
34.1551	0.04277	3118.27	133.877
34.1693	0.04277	3118.22	133.88
34.1836	0.04277	3118.18	133.884
34.1978	0.04277	3118.13	133.888
34.2121	0.04277	3118.09	133.891
34.2263	0.04277	3118.04	133.895
34.2406	0.04278	3118	133.898
34.2548	0.04278	3117.95	133.902
34.2691	0.04278	3117.91	133.906
34.2833	0.04278	3117.86	133.909
34.2976	0.04278	3117.82	133.913
34.3118	0.04278	3117.77	133.917
34.3261	0.04278	3117.72	133.92
34.3403	0.04278	3117.68	133.924
34.3546	0.04279	3117.63	133.928
34.3688	0.04279	3117.59	133.931
34.3831	0.04279	3117.54	133.935
34.3973	0.04279	3117.49	133.939
34.4116	0.04279	3117.45	133.943
34.4258	0.04279	3117.4	133.946
34.44	0.04279	3117.35	133.95
34.4543	0.04279	3117.31	133.954
34.4686	0.0428	3117.26	133.958
34.4828	0.0428	3117.21	133.962
34.497	0.0428	3117.17	133.966
34.5113	0.0428	3117.12	133.969
34.5255	0.0428	3117.07	133.973
34.5398	0.0428	3117.02	133.977
34.554	0.0428	3116.98	133.981
34.5683	0.04281	3116.93	133.985
34.5825	0.04281	3116.88	133.989
34.5968	0.04281	3116.83	133.993
34.611	0.04281	3116.78	133.997
34.6253	0.04281	3116.74	134.001
34.6395	0.04281	3116.69	134.005
34.6538	0.04281	3116.64	134.009
34.668	0.04282	3116.59	134.013
34.6823	0.04282	3116.54	134.017
34.6965	0.04282	3116.49	134.021
34.7108	0.04282	3116.45	134.025
34.725	0.04282	3116.4	134.029
34.7392	0.04282	3116.35	134.033
34.7535	0.04283	3116.3	134.037
34.7677	0.04283	3116.25	134.041
34.782	0.04283	3116.2	134.045
34.7963	0.04283	3116.15	134.049
34.8105	0.04283	3116.11	134.054
34.8247	0.04283	3116.06	134.058
34.839	0.04284	3116.01	134.062
34.8532	0.04284	3115.96	134.066
34.8675	0.04284	3115.91	134.07
34.8817	0.04284	3115.86	134.075
34.896	0.04284	3115.81	134.079
34.9102	0.04285	3115.76	134.083
34.9245	0.04285	3115.71	134.087
34.9387	0.04285	3115.66	134.092
34.953	0.04285	3115.61	134.096
34.9672	0.04286	3115.56	134.1
34.9815	0.04286	3115.51	134.105
34.9957	0.04286	3115.46	134.109
35.01	0.04286	3115.41	134.114
35.0242	0.04286	3115.36	134.118
35.0385	0.04287	3115.31	134.122
35.0527	0.04287	3115.26	134.127
35.0669	0.04287	3115.21	134.131
35.0812	0.04287	3115.16	134.136
35.0954	0.04288	3115.11	134.14
35.1097	0.04288	3115.06	134.145
35.1239	0.04288	3115.01	134.149
35.1382	0.04289	3114.96	134.154
35.1524	0.04289	3114.91	134.158
35.1667	0.04289	3114.86	134.163
35.1809	0.04289	3114.81	134.167
35.1952	0.0429	3114.75	134.172
35.2094	0.0429	3114.7	134.176
35.2237	0.0429	3114.65	134.181
35.2379	0.0429	3114.6	134.185
35.2522	0.04291	3114.55	134.19
35.2664	0.04291	3114.5	134.195
35.2807	0.04291	3114.45	134.199
35.2949	0.04292	3114.4	134.204
35.3092	0.04292	3114.35	134.209
35.3234	0.04292	3114.3	134.213
35.3377	0.04293	3114.25	134.218
35.3519	0.04293	3114.2	134.223
35.3662	0.04294	3114.15	134.228
35.3804	0.04294	3114.1	134.232
35.3946	0.04294	3114.04	134.237
35.4089	0.04295	3113.99	134.242
35.4231	0.04295	3113.94	134.247
35.4374	0.04295	3113.89	134.252
35.4516	0.04296	3113.84	134.257
35.4659	0.04296	3113.79	134.262
35.4801	0.04297	3113.74	134.266
35.4944	0.04297	3113.69	134.271
35.5086	0.04297	3113.64	134.276
35.5229	0.04298	3113.59	134.281
35.5371	0.04298	3113.54	134.286
35.5514	0.04299	3113.48	134.291
35.5656	0.04299	3113.43	134.296
35.5799	0.043	3113.38	134.301
35.5941	0.043	3113.33	134.306
35.6084	0.043	3113.28	134.311
35.6226	0.04301	3113.23	134.316
35.6369	0.04301	3113.18	134.321
35.6511	0.04302	3113.13	134.326
35.6654	0.04302	3113.07	134.331
35.6796	0.04303	3113.02	134.336
35.6938	0.04303	3112.97	134.341
35.7081	0.04304	3112.92	134.346
35.7223	0.04304	3112.87	134.351
35.7366	0.04305	3112.82	134.356
35.7508	0.04305	3112.77	134.361
35.7651	0.04306	3112.71	134.367
35.7793	0.04306	3112.66	134.372
35.7936	0.04307	3112.61	134.377
35.8078	0.04307	3112.56	134.382
35.8221	0.04308	3112.51	134.387
35.8363	0.04308	3112.45	134.393
35.8506	0.04309	3112.4	134.398
35.8648	0.04309	3112.35	134.403
35.8791	0.0431	3112.3	134.408
35.8933	0.0431	3112.24	134.414
35.9076	0.04311	3112.19	134.419
35.9218	0.04312	3112.14	134.424
35.9361	0.04312	3112.09	134.429
35.9503	0.04313	3112.04	134.435
35.9646	0.04313	3111.98	134.44
35.9788	0.04314	3111.93	134.445
35.9931	0.04314	3111.88	134.451
36.0073	0.04315	3111.82	134.456
36.0215	0.04316	3111.77	134.461
36.0358	0.04316	3111.72	134.467
36.05	0.04317	3111.67	134.472
36.0643	0.04317	3111.61	134.477
36.0785	0.04318	3111.56	134.483
36.0928	0.04318	3111.51	134.488
36.107	0.04319	3111.45	134.493
36.1213	0.0432	3111.4	134.499
36.1355	0.0432	3111.35	134.504
36.1498	0.04321	3111.29	134.51
36.164	0.04321	3111.24	134.515
36.1783	0.04322	3111.18	134.52
36.1925	0.04323	3111.13	134.526
36.2068	0.04323	3111.07	134.531
36.221	0.04324	3111.02	134.537
36.2353	0.04325	3110.96	134.542
36.2495	0.04325	3110.91	134.548
36.2638	0.04326	3110.85	134.553
36.278	0.04326	3110.8	134.558
36.2923	0.04327	3110.74	134.564
36.3065	0.04328	3110.69	134.569
36.3208	0.04328	3110.63	134.575
36.335	0.04329	3110.58	134.58
36.3492	0.0433	3110.52	134.586
36.3635	0.0433	3110.46	134.591
36.3777	0.04331	3110.41	134.597
36.392	0.04332	3110.35	134.602
36.4062	0.04332	3110.29	134.608
36.4205	0.04333	3110.24	134.613
36.4347	0.04334	3110.18	134.619
36.449	0.04334	3110.13	134.624
36.4632	0.04335	3110.07	134.629
36.4775	0.04335	3110.01	134.635
36.4917	0.04336	3109.96	134.64
36.506	0.04337	3109.9	134.646
36.5202	0.04337	3109.84	134.651
36.5345	0.04338	3109.78	134.657
36.5487	0.04339	3109.73	134.662
36.563	0.04339	3109.67	134.668
36.5772	0.0434	3109.61	134.673
36.5915	0.04341	3109.55	134.679
36.6057	0.04341	3109.5	134.684
36.62	0.04342	3109.44	134.689
36.6342	0.04342	3109.38	134.695
36.6484	0.04343	3109.32	134.7
36.6627	0.04344	3109.26	134.706
36.6769	0.04344	3109.2	134.711
36.6912	0.04345	3109.14	134.717
36.7054	0.04346	3109.08	134.722
36.7197	0.04346	3109.02	134.727
36.7339	0.04347	3108.96	134.733
36.7482	0.04347	3108.9	134.738
36.7624	0.04348	3108.84	134.743
36.7767	0.04348	3108.78	134.749
36.7909	0.04349	3108.72	134.754
36.8052	0.0435	3108.66	134.76
36.8194	0.0435	3108.6	134.765
36.8337	0.04351	3108.54	134.77
36.8479	0.04351	3108.47	134.776
36.8622	0.04352	3108.41	134.781
36.8764	0.04353	3108.35	134.786
36.8907	0.04353	3108.29	134.792
36.9049	0.04354	3108.23	134.797
36.9192	0.04354	3108.17	134.802
36.9334	0.04355	3108.11	134.807
36.9477	0.04355	3108.04	134.813
36.9619	0.04356	3107.98	134.818
36.9761	0.04357	3107.92	134.823
36.9904	0.04357	3107.86	134.829
37.0046	0.04358	3107.79	134.834
37.0189	0.04358	3107.73	134.839
37.0331	0.04359	3107.67	134.844
37.0474	0.04359	3107.61	134.85
37.0616	0.0436	3107.54	134.855
37.0759	0.0436	3107.48	134.86
37.0901	0.04361	3107.42	134.865
37.1044	0.04361	3107.35	134.87
37.1186	0.04362	3107.29	134.875
37.1329	0.04362	3107.22	134.881
37.1471	0.04363	3107.16	134.886
37.1614	0.04363	3107.09	134.891
37.1756	0.04364	3107.03	134.896
37.1899	0.04364	3106.96	134.901
37.2041	0.04365	3106.9	134.906
37.2184	0.04365	3106.83	134.911
37.2326	0.04365	3106.77	134.916
37.2469	0.04366	3106.7	134.921
37.2611	0.04366	3106.64	134.926
37.2754	0.04367	3106.57	134.931
37.2896	0.04367	3106.51	134.936
37.3038	0.04368	3106.44	134.941
37.3181	0.04368	3106.38	134.946
37.3323	0.04369	3106.31	134.951
37.3466	0.04369	3106.24	134.956
37.3608	0.04369	3106.18	134.961
37.3751	0.0437	3106.11	134.966
37.3893	0.0437	3106.04	134.971
37.4036	0.04371	3105.98	134.976
37.4178	0.04371	3105.91	134.981
37.4321	0.04371	3105.84	134.986
37.4463	0.04372	3105.78	134.991
37.4606	0.04372	3105.71	134.996
37.4748	0.04373	3105.64	135.001
37.4891	0.04373	3105.57	135.006
37.5033	0.04373	3105.51	135.01
37.5176	0.04374	3105.44	135.015
37.5318	0.04374	3105.37	135.02
37.5461	0.04374	3105.3	135.025
37.5603	0.04375	3105.23	135.03
37.5746	0.04375	3105.16	135.034
37.5888	0.04375	3105.09	135.039
37.6031	0.04376	3105.02	135.044
37.6173	0.04376	3104.95	135.048
37.6315	0.04376	3104.88	135.053
37.6458	0.04376	3104.81	135.058
37.66	0.04377	3104.74	135.062
37.6743	0.04377	3104.67	135.067
37.6885	0.04377	3104.6	135.072
37.7028	0.04377	3104.53	135.076
37.717	0.04378	3104.46	135.081
37.7313	0.04378	3104.39	135.086
37.7455	0.04378	3104.32	135.09
37.7598	0.04379	3104.25	135.095
37.774	0.04379	3104.18	135.099
37.7883	0.04379	3104.1	135.104
37.8025	0.04379	3104.03	135.109
37.8168	0.0438	3103.96	135.113
37.831	0.0438	3103.89	135.118
37.8453	0.0438	3103.82	135.122
37.8595	0.0438	3103.75	135.127
37.8738	0.0438	3103.67	135.131
37.888	0.04381	3103.6	135.136
37.9023	0.04381	3103.53	135.14
37.9165	0.04381	3103.45	135.145
37.9308	0.04381	3103.38	135.149
37.945	0.04381	3103.31	135.153
37.9592	0.04382	3103.23	135.158
37.9735	0.04382	3103.16	135.162
37.9877	0.04382	3103.08	135.166
38.002	0.04382	3103.01	135.171
38.0162	0.04382	3102.93	135.175
38.0305	0.04382	3102.86	135.179
38.0447	0.04382	3102.78	135.184
38.059	0.04383	3102.71	135.188
38.0732	0.04383	3102.63	135.192
38.0875	0.04383	3102.56	135.196
38.1017	0.04383	3102.48	135.201
38.116	0.04383	3102.41	135.205
38.1302	0.04383	3102.33	135.209
38.1445	0.04383	3102.25	135.213
38.1587	0.04383	3102.18	135.217
38.173	0.04383	3102.1	135.221
38.1872	0.04383	3102.02	135.226
38.2015	0.04384	3101.95	135.23
38.2157	0.04384	3101.87	135.234
38.23	0.04384	3101.79	135.238
38.2442	0.04384	3101.72	135.242
38.2585	0.04384	3101.64	135.246
38.2727	0.04384	3101.56	135.25
38.2869	0.04384	3101.49	135.254
38.3012	0.04384	3101.41	135.259
38.3154	0.04384	3101.33	135.263
38.3297	0.04384	3101.25	135.267
38.3439	0.04384	3101.17	135.271
38.3582	0.04384	3101.1	135.275
38.3724	0.04384	3101.02	135.279
38.3867	0.04384	3100.94	135.283
38.4009	0.04384	3100.86	135.287
38.4152	0.04384	3100.78	135.291
38.4294	0.04384	3100.7	135.294
38.4437	0.04384	3100.62	135.298
38.4579	0.04384	3100.55	135.302
38.4722	0.04384	3100.47	135.306
38.4864	0.04384	3100.39	135.31
38.5007	0.04384	3100.31	135.314
38.5149	0.04384	3100.23	135.318
38.5292	0.04384	3100.15	135.322
38.5434	0.04384	3100.07	135.325
38.5577	0.04384	3099.99	135.329
38.5719	0.04384	3099.91	135.333
38.5862	0.04384	3099.83	135.337
38.6004	0.04384	3099.75	135.341
38.6146	0.04384	3099.67	135.344
38.6289	0.04384	3099.59	135.348
38.6431	0.04384	3099.51	135.352
38.6574	0.04384	3099.43	135.356
38.6716	0.04384	3099.35	135.359
38.6859	0.04384	3099.26	135.363
38.7001	0.04384	3099.18	135.367
38.7144	0.04384	3099.1	135.371
38.7286	0.04384	3099.02	135.374
38.7429	0.04384	3098.94	135.378
38.7571	0.04384	3098.86	135.382
38.7714	0.04384	3098.78	135.385
38.7856	0.04384	3098.7	135.389
38.7999	0.04383	3098.62	135.393
38.8141	0.04383	3098.54	135.396
38.8284	0.04383	3098.45	135.4
38.8426	0.04383	3098.37	135.404
38.8569	0.04383	3098.29	135.407
38.8711	0.04383	3098.21	135.411
38.8854	0.04383	3098.13	135.415
38.8996	0.04383	3098.04	135.418
38.9138	0.04383	3097.96	135.422
38.9281	0.04383	3097.88	135.425
38.9423	0.04383	3097.8	135.429
38.9566	0.04383	3097.72	135.432
38.9708	0.04382	3097.63	135.436
38.9851	0.04382	3097.55	135.439
38.9993	0.04382	3097.47	135.443
39.0136	0.04382	3097.39	135.446
39.0278	0.04382	3097.3	135.45
39.0421	0.04382	3097.22	135.453
39.0563	0.04382	3097.14	135.457
39.0706	0.04382	3097.06	135.461
39.0848	0.04382	3096.97	135.464
39.0991	0.04382	3096.89	135.468
39.1133	0.04381	3096.81	135.471
39.1276	0.04381	3096.72	135.475
39.1418	0.04381	3096.64	135.478
39.1561	0.04381	3096.56	135.481
39.1703	0.04381	3096.48	135.485
39.1846	0.04381	3096.39	135.488
39.1988	0.04381	3096.31	135.492
39.2131	0.04381	3096.23	135.495
39.2273	0.04381	3096.15	135.499
39.2415	0.04381	3096.06	135.502
39.2558	0.0438	3095.98	135.506
39.27	0.0438	3095.9	135.509
39.2843	0.0438	3095.81	135.513
39.2985	0.0438	3095.73	135.516
39.3128	0.0438	3095.65	135.519
39.327	0.0438	3095.57	135.523
39.3413	0.0438	3095.48	135.526
39.3555	0.0438	3095.4	135.53
39.3698	0.0438	3095.32	135.533
39.384	0.0438	3095.24	135.536
39.3983	0.0438	3095.15	135.54
39.4125	0.04379	3095.07	135.543
39.4268	0.04379	3094.99	135.547
39.441	0.04379	3094.9	135.55
39.4553	0.04379	3094.82	135.553
39.4695	0.04379	3094.74	135.557
39.4838	0.04379	3094.66	135.56
39.498	0.04379	3094.57	135.564
39.5123	0.04379	3094.49	135.567
39.5265	0.04379	3094.41	135.57
39.5408	0.04379	3094.33	135.574
39.555	0.04379	3094.24	135.577
39.5692	0.04379	3094.16	135.581
39.5835	0.04379	3094.08	135.584
39.5977	0.04378	3094	135.587
39.612	0.04378	3093.91	135.591
39.6262	0.04378	3093.83	135.594
39.6405	0.04378	3093.75	135.598
39.6547	0.04378	3093.67	135.601
39.669	0.04378	3093.59	135.604
39.6832	0.04378	3093.5	135.608
39.6975	0.04378	3093.42	135.611
39.7117	0.04378	3093.34	135.615
39.726	0.04378	3093.26	135.618
39.7402	0.04378	3093.17	135.621
39.7545	0.04378	3093.09	135.625
39.7687	0.04378	3093.01	135.628
39.783	0.04378	3092.93	135.632
39.7972	0.04378	3092.85	135.635
39.8115	0.04378	3092.77	135.639
39.8257	0.04378	3092.68	135.642
39.84	0.04378	3092.6	135.645
39.8542	0.04378	3092.52	135.649
39.8685	0.04378	3092.44	135.652
39.8827	0.04378	3092.36	135.656
39.8969	0.04378	3092.28	135.659
39.9112	0.04378	3092.19	135.663
39.9254	0.04378	3092.11	135.666
39.9397	0.04378	3092.03	135.669
39.9539	0.04378	3091.95	135.673
39.9682	0.04378	3091.87	135.676
39.9824	0.04378	3091.79	135.68
39.9967	0.04378	3091.71	135.683
40.0109	0.04378	3091.63	135.687
40.0252	0.04378	3091.55	135.69
40.0394	0.04378	3091.46	135.694
40.0537	0.04378	3091.38	135.697
40.0679	0.04378	3091.3	135.7
40.0822	0.04379	3091.22	135.704
40.0964	0.04379	3091.14	135.707
40.1107	0.04379	3091.06	135.711
40.1249	0.04379	3090.98	135.714
40.1392	0.04379	3090.9	135.718
40.1534	0.04379	3090.82	135.721
40.1677	0.04379	3090.74	135.725
40.1819	0.04379	3090.66	135.728
40.1961	0.04379	3090.58	135.732
40.2104	0.04379	3090.5	135.735
40.2246	0.04379	3090.42	135.738
40.2389	0.04379	3090.35	135.742
40.2531	0.04379	3090.27	135.745
40.2674	0.0438	3090.19	135.749
40.2816	0.0438	3090.11	135.752
40.2959	0.0438	3090.03	135.756
40.3101	0.0438	3089.95	135.759
40.3244	0.0438	3089.87	135.763
40.3386	0.0438	3089.8	135.766
40.3529	0.0438	3089.72	135.77
40.3671	0.0438	3089.64	135.773
40.3814	0.0438	3089.56	135.777
40.3956	0.04381	3089.48	135.78
40.4099	0.04381	3089.4	135.784
40.4241	0.04381	3089.33	135.787
40.4384	0.04381	3089.25	135.791
40.4526	0.04381	3089.17	135.794
40.4669	0.04381	3089.09	135.798
40.4811	0.04381	3089.01	135.801
40.4954	0.04381	3088.94	135.805
40.5096	0.04382	3088.86	135.808
40.5238	0.04382	3088.78	135.812
40.5381	0.04382	3088.7	135.815
40.5523	0.04382	3088.63	135.819
40.5666	0.04382	3088.55	135.822
40.5808	0.04382	3088.47	135.826
40.5951	0.04382	3088.4	135.829
40.6093	0.04383	3088.32	135.833
40.6236	0.04383	3088.24	135.836
40.6378	0.04383	3088.17	135.84
40.6521	0.04383	3088.09	135.843
40.6663	0.04383	3088.01	135.847
40.6806	0.04383	3087.94	135.851
40.6948	0.04384	3087.86	135.854
40.7091	0.04384	3087.78	135.858
40.7233	0.04384	3087.71	135.861
40.7376	0.04384	3087.63	135.865
40.7518	0.04384	3087.56	135.868
40.766	0.04385	3087.48	135.872
40.7803	0.04385	3087.41	135.875
40.7946	0.04385	3087.33	135.879
40.8088	0.04385	3087.25	135.882
40.8231	0.04385	3087.18	135.886
40.8373	0.04386	3087.1	135.889
40.8515	0.04386	3087.03	135.893
40.8658	0.04386	3086.95	135.897
40.88	0.04386	3086.88	135.9
40.8943	0.04386	3086.8	135.904
40.9085	0.04387	3086.73	135.907
40.9228	0.04387	3086.65	135.911
40.937	0.04387	3086.58	135.914
40.9513	0.04387	3086.5	135.918
40.9655	0.04387	3086.43	135.921
40.9798	0.04388	3086.35	135.925
40.994	0.04388	3086.28	135.929
41.0083	0.04388	3086.2	135.932
41.0225	0.04388	3086.13	135.936
41.0368	0.04389	3086.05	135.939
41.051	0.04389	3085.98	135.943
41.0653	0.04389	3085.91	135.946
41.0795	0.04389	3085.83	135.95
41.0938	0.04389	3085.76	135.953
41.108	0.0439	3085.68	135.957
41.1223	0.0439	3085.61	135.961
41.1365	0.0439	3085.54	135.964
41.1507	0.0439	3085.46	135.968
41.165	0.04391	3085.39	135.971
41.1792	0.04391	3085.32	135.975
41.1935	0.04391	3085.24	135.979
41.2077	0.04391	3085.17	135.982
41.222	0.04392	3085.1	135.986
41.2362	0.04392	3085.02	135.989
41.2505	0.04392	3084.95	135.993
41.2647	0.04393	3084.88	135.997
41.279	0.04393	3084.8	136
41.2932	0.04393	3084.73	136.004
41.3075	0.04393	3084.66	136.007
41.3217	0.04394	3084.58	136.011
41.336	0.04394	3084.51	136.014
41.3502	0.04394	3084.44	136.018
41.3645	0.04394	3084.37	136.022
41.3787	0.04395	3084.29	136.025
41.393	0.04395	3084.22	136.029
41.4072	0.04395	3084.15	136.032
41.4215	0.04396	3084.08	136.036
41.4357	0.04396	3084.01	136.04
41.45	0.04396	3083.93	136.043
41.4642	0.04396	3083.86	136.047
41.4784	0.04397	3083.79	136.051
41.4927	0.04397	3083.72	136.054
41.5069	0.04397	3083.65	136.058
41.5212	0.04398	3083.58	136.061
41.5354	0.04398	3083.51	136.065
41.5497	0.04398	3083.44	136.069
41.5639	0.04399	3083.37	136.072
41.5782	0.04399	3083.3	136.076
41.5924	0.04399	3083.23	136.079
41.6067	0.044	3083.16	136.083
41.6209	0.044	3083.09	136.087
41.6352	0.044	3083.02	136.09
41.6494	0.04401	3082.95	136.094
41.6637	0.04401	3082.88	136.098
41.6779	0.04401	3082.81	136.101
41.6922	0.04402	3082.74	136.105
41.7064	0.04402	3082.67	136.108
41.7206	0.04402	3082.6	136.112
41.7349	0.04403	3082.54	136.116
41.7492	0.04403	3082.47	136.119
41.7634	0.04403	3082.4	136.123
41.7777	0.04404	3082.33	136.127
41.7919	0.04404	3082.26	136.13
41.8061	0.04404	3082.19	136.134
41.8204	0.04405	3082.12	136.138
41.8346	0.04405	3082.06	136.141
41.8489	0.04406	3081.99	136.145
41.8631	0.04406	3081.92	136.148
41.8774	0.04406	3081.86	136.152
41.8916	0.04407	3081.79	136.156
41.9059	0.04407	3081.72	136.159
41.9201	0.04407	3081.66	136.163
41.9344	0.04408	3081.59	136.167
41.9486	0.04408	3081.52	136.17
41.9629	0.04409	3081.46	136.174
41.9771	0.04409	3081.39	136.178
41.9914	0.04409	3081.33	136.181
42.0056	0.0441	3081.26	136.185
42.0199	0.0441	3081.2	136.189
42.0341	0.04411	3081.13	136.192
42.0483	0.04411	3081.07	136.196
42.0626	0.04411	3081	136.199
42.0769	0.04412	3080.94	136.203
42.0911	0.04412	3080.87	136.207
42.1053	0.04413	3080.81	136.21
42.1196	0.04413	3080.74	136.214
42.1338	0.04413	3080.68	136.218
42.1481	0.04414	3080.61	136.221
42.1623	0.04414	3080.55	136.225
42.1766	0.04415	3080.49	136.229
42.1908	0.04415	3080.42	136.232
42.2051	0.04416	3080.36	136.236
42.2193	0.04416	3080.3	136.239
42.2336	0.04416	3080.23	136.243
42.2478	0.04417	3080.17	136.247
42.2621	0.04417	3080.11	136.25
42.2763	0.04418	3080.04	136.254
42.2906	0.04418	3079.98	136.258
42.3048	0.04419	3079.92	136.261
42.3191	0.04419	3079.86	136.265
42.3333	0.0442	3079.8	136.269
42.3476	0.0442	3079.74	136.272
42.3618	0.0442	3079.68	136.276
42.376	0.04421	3079.62	136.279
42.3903	0.04421	3079.56	136.283
42.4046	0.04422	3079.5	136.287
42.4188	0.04422	3079.44	136.29
42.433	0.04423	3079.38	136.294
42.4473	0.04423	3079.32	136.297
42.4615	0.04424	3079.26	136.301
42.4758	0.04424	3079.2	136.305
42.49	0.04425	3079.14	136.308
42.5043	0.04425	3079.08	136.312
42.5185	0.04426	3079.02	136.315
42.5328	0.04426	3078.96	136.319
42.547	0.04427	3078.9	136.323
42.5613	0.04427	3078.85	136.326
42.5755	0.04427	3078.79	136.33
42.5898	0.04428	3078.73	136.333
42.604	0.04428	3078.67	136.337
42.6183	0.04429	3078.61	136.341
42.6325	0.04429	3078.55	136.344
42.6468	0.0443	3078.5	136.348
42.661	0.0443	3078.44	136.351
42.6752	0.04431	3078.38	136.355
42.6895	0.04431	3078.32	136.358
42.7037	0.04432	3078.27	136.362
42.718	0.04432	3078.21	136.366
42.7322	0.04433	3078.15	136.369
42.7465	0.04433	3078.1	136.373
42.7607	0.04434	3078.04	136.376
42.775	0.04434	3077.98	136.38
42.7892	0.04435	3077.93	136.383
42.8035	0.04435	3077.87	136.387
42.8177	0.04436	3077.81	136.39
42.832	0.04436	3077.76	136.394
42.8462	0.04437	3077.7	136.397
42.8605	0.04437	3077.65	136.401
42.8747	0.04438	3077.59	136.404
42.889	0.04438	3077.54	136.408
42.9032	0.04439	3077.48	136.411
42.9175	0.04439	3077.43	136.415
42.9317	0.0444	3077.37	136.418
42.946	0.0444	3077.32	136.422
42.9602	0.04441	3077.26	136.425
42.9745	0.04441	3077.21	136.429
42.9887	0.04442	3077.15	136.432
43.0029	0.04442	3077.1	136.435
43.0172	0.04443	3077.05	136.439
43.0314	0.04443	3076.99	136.442
43.0457	0.04444	3076.94	136.446
43.0599	0.04444	3076.88	136.449
43.0742	0.04445	3076.83	136.453
43.0884	0.04445	3076.77	136.456
43.1027	0.04446	3076.72	136.459
43.1169	0.04446	3076.67	136.463
43.1312	0.04447	3076.61	136.466
43.1454	0.04447	3076.56	136.469
43.1597	0.04448	3076.5	136.473
43.1739	0.04448	3076.45	136.476
43.1882	0.04449	3076.4	136.479
43.2024	0.04449	3076.34	136.483
43.2167	0.0445	3076.29	136.486
43.2309	0.0445	3076.23	136.489
43.2452	0.04451	3076.18	136.493
43.2594	0.04451	3076.13	136.496
43.2737	0.04452	3076.07	136.499
43.2879	0.04452	3076.02	136.502
43.3021	0.04453	3075.97	136.506
43.3164	0.04453	3075.91	136.509
43.3306	0.04454	3075.86	136.512
43.3449	0.04454	3075.81	136.515
43.3591	0.04455	3075.75	136.518
43.3734	0.04455	3075.7	136.522
43.3876	0.04456	3075.65	136.525
43.4019	0.04456	3075.59	136.528
43.4161	0.04456	3075.54	136.531
43.4304	0.04457	3075.49	136.534
43.4446	0.04457	3075.43	136.537
43.4589	0.04458	3075.38	136.54
43.4731	0.04458	3075.33	136.544
43.4874	0.04459	3075.27	136.547
43.5016	0.04459	3075.22	136.55
43.5159	0.0446	3075.17	136.553
43.5301	0.0446	3075.11	136.556
43.5444	0.04461	3075.06	136.559
43.5586	0.04461	3075.01	136.562
43.5729	0.04461	3074.95	136.565
43.5871	0.04462	3074.9	136.568
43.6014	0.04462	3074.85	136.571
43.6156	0.04463	3074.79	136.574
43.6298	0.04463	3074.74	136.577
43.6441	0.04463	3074.68	136.58
43.6583	0.04464	3074.63	136.582
43.6726	0.04464	3074.58	136.585
43.6868	0.04464	3074.52	136.588
43.7011	0.04465	3074.47	136.591
43.7153	0.04465	3074.42	136.594
43.7296	0.04465	3074.36	136.597
43.7438	0.04466	3074.31	136.599
43.7581	0.04466	3074.25	136.602
43.7723	0.04466	3074.2	136.605
43.7866	0.04467	3074.15	136.608
43.8008	0.04467	3074.09	136.61
43.8151	0.04467	3074.04	136.613
43.8293	0.04468	3073.98	136.616
43.8436	0.04468	3073.93	136.618
43.8578	0.04468	3073.88	136.621
43.8721	0.04469	3073.82	136.624
43.8863	0.04469	3073.77	136.626
43.9006	0.04469	3073.71	136.629
43.9148	0.0447	3073.66	136.632
43.9291	0.0447	3073.61	136.634
43.9433	0.0447	3073.55	136.637
43.9575	0.0447	3073.5	136.639
43.9718	0.04471	3073.44	136.642
43.986	0.04471	3073.39	136.644
44.0003	0.04471	3073.33	136.647
44.0145	0.04471	3073.28	136.65
44.0288	0.04472	3073.23	136.652
44.043	0.04472	3073.17	136.654
44.0573	0.04472	3073.12	136.657
44.0715	0.04472	3073.06	136.659
44.0858	0.04473	3073.01	136.662
44.1	0.04473	3072.95	136.664
44.1143	0.04473	3072.9	136.666
44.1285	0.04473	3072.84	136.669
44.1428	0.04473	3072.79	136.671
44.157	0.04474	3072.73	136.673
44.1713	0.04474	3072.68	136.675
44.1855	0.04474	3072.62	136.678
44.1998	0.04474	3072.57	136.68
44.214	0.04474	3072.51	136.682
44.2283	0.04474	3072.46	136.684
44.2425	0.04474	3072.4	136.686
44.2567	0.04475	3072.35	136.689
44.271	0.04475	3072.29	136.691
44.2852	0.04475	3072.24	136.693
44.2995	0.04475	3072.18	136.695
44.3137	0.04475	3072.12	136.697
44.328	0.04475	3072.07	136.699
44.3422	0.04475	3072.01	136.702
44.3565	0.04476	3071.96	136.704
44.3707	0.04476	3071.9	136.706
44.385	0.04476	3071.85	136.708
44.3992	0.04476	3071.79	136.71
44.4135	0.04476	3071.73	136.712
44.4277	0.04476	3071.68	136.714
44.442	0.04476	3071.62	136.716
44.4562	0.04476	3071.56	136.718
44.4705	0.04476	3071.51	136.72
44.4847	0.04476	3071.45	136.722
44.499	0.04477	3071.39	136.724
44.5132	0.04477	3071.34	136.726
44.5275	0.04477	3071.28	136.727
44.5417	0.04477	3071.22	136.729
44.556	0.04477	3071.16	136.731
44.5702	0.04477	3071.11	136.733
44.5844	0.04477	3071.05	136.735
44.5987	0.04477	3070.99	136.737
44.6129	0.04477	3070.93	136.738
44.6272	0.04477	3070.87	136.74
44.6414	0.04477	3070.81	136.742
44.6557	0.04477	3070.75	136.744
44.6699	0.04477	3070.7	136.745
44.6842	0.04477	3070.64	136.747
44.6984	0.04477	3070.58	136.749
44.7127	0.04477	3070.52	136.751
44.7269	0.04477	3070.46	136.752
44.7412	0.04477	3070.4	136.754
44.7554	0.04477	3070.34	136.756
44.7697	0.04477	3070.28	136.757
44.7839	0.04477	3070.22	136.759
44.7982	0.04477	3070.16	136.761
44.8124	0.04477	3070.1	136.762
44.8267	0.04477	3070.04	136.764
44.8409	0.04477	3069.98	136.765
44.8552	0.04477	3069.92	136.767
44.8694	0.04477	3069.86	136.769
44.8837	0.04477	3069.8	136.77
44.8979	0.04477	3069.74	136.772
44.9121	0.04477	3069.68	136.773
44.9264	0.04477	3069.62	136.775
44.9406	0.04477	3069.55	136.776
44.9549	0.04477	3069.49	136.778
44.9691	0.04477	3069.43	136.779
44.9834	0.04477	3069.37	136.781
44.9976	0.04476	3069.3	136.782
45.0119	0.04476	3069.24	136.783
45.0261	0.04476	3069.18	136.785
45.0404	0.04476	3069.11	136.786
45.0546	0.04476	3069.05	136.788
45.0689	0.04476	3068.98	136.789
45.0831	0.04476	3068.92	136.79
45.0974	0.04476	3068.85	136.792
45.1116	0.04476	3068.79	136.793
45.1259	0.04475	3068.73	136.794
45.1401	0.04475	3068.66	136.795
45.1544	0.04475	3068.6	136.797
45.1686	0.04475	3068.53	136.798
45.1829	0.04475	3068.46	136.799
45.1971	0.04475	3068.4	136.801
45.2114	0.04475	3068.33	136.802
45.2256	0.04475	3068.27	136.803
45.2398	0.04474	3068.2	136.804
45.2541	0.04474	3068.13	136.806
45.2683	0.04474	3068.07	136.807
45.2826	0.04474	3068	136.808
45.2968	0.04474	3067.93	136.809
45.3111	0.04474	3067.87	136.81
45.3253	0.04474	3067.8	136.811
45.3396	0.04473	3067.73	136.813
45.3538	0.04473	3067.66	136.814
45.3681	0.04473	3067.59	136.815
45.3823	0.04473	3067.53	136.816
45.3966	0.04473	3067.46	136.817
45.4108	0.04473	3067.39	136.818
45.4251	0.04472	3067.32	136.819
45.4393	0.04472	3067.25	136.82
45.4536	0.04472	3067.18	136.821
45.4678	0.04472	3067.11	136.823
45.4821	0.04472	3067.04	136.824
45.4963	0.04472	3066.97	136.825
45.5106	0.04471	3066.9	136.826
45.5248	0.04471	3066.83	136.827
45.5391	0.04471	3066.76	136.828
45.5533	0.04471	3066.68	136.829
45.5675	0.04471	3066.61	136.83
45.5818	0.0447	3066.54	136.831
45.596	0.0447	3066.47	136.832
45.6103	0.0447	3066.4	136.833
45.6245	0.0447	3066.33	136.834
45.6388	0.0447	3066.26	136.835
45.653	0.04469	3066.18	136.836
45.6673	0.04469	3066.11	136.837
45.6815	0.04469	3066.04	136.838
45.6958	0.04469	3065.97	136.839
45.71	0.04469	3065.9	136.84
45.7243	0.04469	3065.82	136.841
45.7385	0.04468	3065.75	136.842
45.7528	0.04468	3065.68	136.843
45.767	0.04468	3065.61	136.844
45.7813	0.04468	3065.53	136.845
45.7955	0.04468	3065.46	136.846
45.8098	0.04468	3065.39	136.847
45.824	0.04467	3065.32	136.848
45.8383	0.04467	3065.24	136.849
45.8525	0.04467	3065.17	136.85
45.8668	0.04467	3065.1	136.851
45.881	0.04467	3065.02	136.852
45.8952	0.04467	3064.95	136.853
45.9095	0.04467	3064.87	136.854
45.9237	0.04466	3064.8	136.855
45.938	0.04466	3064.73	136.856
45.9522	0.04466	3064.65	136.857
45.9665	0.04466	3064.58	136.858
45.9807	0.04466	3064.5	136.859
45.995	0.04466	3064.43	136.86
46.0092	0.04466	3064.36	136.861
46.0235	0.04466	3064.28	136.862
46.0377	0.04465	3064.21	136.863
46.052	0.04465	3064.14	136.864
46.0662	0.04465	3064.06	136.865
46.0805	0.04465	3063.99	136.866
46.0947	0.04465	3063.91	136.867
46.109	0.04465	3063.84	136.868
46.1232	0.04465	3063.76	136.869
46.1375	0.04465	3063.69	136.87
46.1517	0.04465	3063.62	136.871
46.166	0.04465	3063.54	136.873
46.1802	0.04465	3063.47	136.874
46.1945	0.04465	3063.4	136.875
46.2087	0.04464	3063.32	136.876
46.2229	0.04464	3063.25	136.877
46.2372	0.04464	3063.17	136.878
46.2514	0.04464	3063.1	136.879
46.2657	0.04464	3063.03	136.88
46.2799	0.04464	3062.95	136.881
46.2942	0.04464	3062.88	136.883
46.3084	0.04464	3062.81	136.884
46.3227	0.04464	3062.73	136.885
46.3369	0.04464	3062.66	136.886
46.3512	0.04464	3062.59	136.887
46.3654	0.04464	3062.52	136.888
46.3797	0.04464	3062.44	136.89
46.3939	0.04464	3062.37	136.891
46.4082	0.04464	3062.3	136.892
46.4224	0.04464	3062.22	136.893
46.4367	0.04464	3062.15	136.894
46.4509	0.04464	3062.08	136.896
46.4652	0.04464	3062.01	136.897
46.4794	0.04464	3061.93	136.898
46.4937	0.04465	3061.86	136.899
46.5079	0.04465	3061.79	136.901
46.5222	0.04465	3061.71	136.902
46.5364	0.04465	3061.64	136.903
46.5506	0.04465	3061.57	136.904
46.5649	0.04465	3061.5	136.906
46.5791	0.04465	3061.43	136.907
46.5934	0.04465	3061.35	136.908
46.6076	0.04465	3061.28	136.909
46.6219	0.04465	3061.21	136.911
46.6361	0.04465	3061.14	136.912
46.6504	0.04465	3061.07	136.913
46.6646	0.04465	3060.99	136.915
46.6789	0.04465	3060.92	136.916
46.6931	0.04466	3060.85	136.917
46.7074	0.04466	3060.78	136.919
46.7216	0.04466	3060.71	136.92
46.7359	0.04466	3060.64	136.922
46.7501	0.04466	3060.57	136.923
46.7644	0.04466	3060.5	136.924
46.7786	0.04466	3060.43	136.926
46.7929	0.04467	3060.35	136.927
46.8071	0.04467	3060.28	136.929
46.8214	0.04467	3060.21	136.93
46.8356	0.04467	3060.14	136.932
46.8499	0.04467	3060.07	136.933
46.8641	0.04467	3060	136.935
46.8783	0.04468	3059.93	136.936
46.8926	0.04468	3059.86	136.937
46.9068	0.04468	3059.79	136.939
46.9211	0.04468	3059.72	136.94
46.9353	0.04468	3059.65	136.942
46.9496	0.04468	3059.58	136.943
46.9638	0.04469	3059.51	136.945
46.9781	0.04469	3059.44	136.946
46.9923	0.04469	3059.37	136.948
47.0066	0.04469	3059.3	136.95
47.0208	0.04469	3059.23	136.951
47.0351	0.0447	3059.16	136.953
47.0493	0.0447	3059.09	136.954
47.0636	0.0447	3059.02	136.956
47.0778	0.0447	3058.95	136.957
47.0921	0.0447	3058.88	136.959
47.1063	0.04471	3058.81	136.961
47.1206	0.04471	3058.74	136.962
47.1348	0.04471	3058.68	136.964
47.1491	0.04471	3058.61	136.965
47.1633	0.04472	3058.54	136.967
47.1775	0.04472	3058.47	136.969
47.1918	0.04472	3058.4	136.97
47.206	0.04472	3058.33	136.972
47.2203	0.04473	3058.26	136.974
47.2345	0.04473	3058.2	136.976
47.2488	0.04473	3058.13	136.977
47.263	0.04473	3058.06	136.979
47.2773	0.04473	3057.99	136.981
47.2915	0.04474	3057.92	136.982
47.3058	0.04474	3057.86	136.984
47.32	0.04474	3057.79	136.986
47.3343	0.04474	3057.72	136.987
47.3485	0.04475	3057.65	136.989
47.3628	0.04475	3057.58	136.991
47.377	0.04475	3057.52	136.993
47.3913	0.04476	3057.45	136.994
47.4055	0.04476	3057.38	136.996
47.4198	0.04476	3057.31	136.998
47.434	0.04476	3057.25	137
47.4483	0.04477	3057.18	137.002
47.4625	0.04477	3057.11	137.003
47.4768	0.04477	3057.05	137.005
47.491	0.04477	3056.98	137.007
47.5052	0.04478	3056.91	137.009
47.5195	0.04478	3056.85	137.011
47.5337	0.04478	3056.78	137.013
47.548	0.04479	3056.72	137.015
47.5622	0.04479	3056.65	137.016
47.5765	0.04479	3056.58	137.018
47.5907	0.04479	3056.52	137.02
47.605	0.0448	3056.45	137.022
47.6192	0.0448	3056.39	137.024
47.6335	0.0448	3056.32	137.026
47.6477	0.04481	3056.26	137.028
47.662	0.04481	3056.19	137.03
47.6762	0.04481	3056.13	137.032
47.6905	0.04481	3056.06	137.034
47.7047	0.04482	3056	137.036
47.719	0.04482	3055.93	137.038
47.7332	0.04482	3055.87	137.04
47.7475	0.04483	3055.81	137.042
47.7617	0.04483	3055.74	137.044
47.776	0.04483	3055.68	137.046
47.7902	0.04484	3055.61	137.048
47.8045	0.04484	3055.55	137.05
47.8187	0.04484	3055.48	137.052
47.8329	0.04485	3055.42	137.054
47.8472	0.04485	3055.36	137.056
47.8614	0.04485	3055.29	137.058
47.8757	0.04485	3055.23	137.06
47.8899	0.04486	3055.16	137.062
47.9042	0.04486	3055.1	137.064
47.9184	0.04486	3055.04	137.066
47.9327	0.04487	3054.97	137.068
47.9469	0.04487	3054.91	137.07
47.9612	0.04487	3054.85	137.073
47.9754	0.04487	3054.78	137.075
47.9897	0.04488	3054.72	137.077
48.0039	0.04488	3054.66	137.079
48.0182	0.04488	3054.59	137.081
48.0324	0.04489	3054.53	137.083
48.0467	0.04489	3054.47	137.085
48.0609	0.04489	3054.41	137.088
48.0752	0.04489	3054.34	137.09
48.0894	0.0449	3054.28	137.092
48.1037	0.0449	3054.22	137.094
48.1179	0.0449	3054.15	137.096
48.1321	0.04491	3054.09	137.099
48.1464	0.04491	3054.03	137.101
48.1606	0.04491	3053.97	137.103
48.1749	0.04491	3053.9	137.105
48.1891	0.04492	3053.84	137.107
48.2034	0.04492	3053.78	137.11
48.2176	0.04492	3053.72	137.112
48.2319	0.04493	3053.65	137.114
48.2461	0.04493	3053.59	137.116
48.2604	0.04493	3053.53	137.119
48.2746	0.04493	3053.47	137.121
48.2889	0.04494	3053.41	137.123
48.3031	0.04494	3053.34	137.125
48.3174	0.04494	3053.28	137.128
48.3316	0.04494	3053.22	137.13
48.3459	0.04495	3053.16	137.132
48.3601	0.04495	3053.09	137.135
48.3744	0.04495	3053.03	137.137
48.3886	0.04495	3052.97	137.139
48.4029	0.04496	3052.91	137.142
48.4171	0.04496	3052.84	137.144
48.4314	0.04496	3052.78	137.146
48.4456	0.04496	3052.72	137.149
48.4598	0.04497	3052.66	137.151
48.4741	0.04497	3052.6	137.153
48.4883	0.04497	3052.53	137.156
48.5026	0.04497	3052.47	137.158
48.5168	0.04497	3052.41	137.161
48.5311	0.04498	3052.35	137.163
48.5453	0.04498	3052.28	137.165
48.5596	0.04498	3052.22	137.168
48.5738	0.04498	3052.16	137.17
48.5881	0.04498	3052.1	137.173
48.6023	0.04499	3052.03	137.175
48.6166	0.04499	3051.97	137.177
48.6308	0.04499	3051.91	137.18
48.6451	0.04499	3051.85	137.182
48.6593	0.04499	3051.78	137.185
48.6736	0.045	3051.72	137.187
48.6878	0.045	3051.66	137.19
48.702	0.045	3051.6	137.192
48.7163	0.045	3051.54	137.195
48.7306	0.045	3051.47	137.197
48.7448	0.04501	3051.41	137.2
48.759	0.04501	3051.35	137.202
48.7733	0.04501	3051.29	137.205
48.7875	0.04501	3051.22	137.207
48.8018	0.04501	3051.16	137.21
48.816	0.04501	3051.1	137.212
48.8303	0.04502	3051.03	137.215
48.8445	0.04502	3050.97	137.218
48.8588	0.04502	3050.91	137.22
48.873	0.04502	3050.85	137.223
48.8873	0.04502	3050.78	137.225
48.9015	0.04502	3050.72	137.228
48.9158	0.04502	3050.66	137.231
48.93	0.04503	3050.6	137.233
48.9443	0.04503	3050.53	137.236
48.9585	0.04503	3050.47	137.239
48.9728	0.04503	3050.41	137.241
48.987	0.04503	3050.34	137.244
49.0013	0.04503	3050.28	137.247
49.0155	0.04503	3050.22	137.249
49.0297	0.04504	3050.15	137.252
49.044	0.04504	3050.09	137.255
49.0583	0.04504	3050.03	137.258
49.0725	0.04504	3049.96	137.26
49.0867	0.04504	3049.9	137.263
49.101	0.04504	3049.84	137.266
49.1152	0.04504	3049.77	137.269
49.1295	0.04504	3049.71	137.271
49.1437	0.04505	3049.65	137.274
49.158	0.04505	3049.58	137.277
49.1722	0.04505	3049.52	137.28
49.1865	0.04505	3049.46	137.283
49.2007	0.04505	3049.39	137.285
49.215	0.04505	3049.33	137.288
49.2292	0.04505	3049.27	137.291
49.2435	0.04505	3049.2	137.294
49.2577	0.04505	3049.14	137.297
49.272	0.04506	3049.07	137.3
49.2862	0.04506	3049.01	137.303
49.3005	0.04506	3048.95	137.306
49.3147	0.04506	3048.88	137.308
49.3289	0.04506	3048.82	137.311
49.3432	0.04506	3048.75	137.314
49.3575	0.04506	3048.69	137.317
49.3717	0.04506	3048.62	137.32
49.386	0.04506	3048.56	137.323
49.4002	0.04507	3048.49	137.327
49.4144	0.04507	3048.42	137.33
49.4287	0.04507	3048.36	137.333
49.4429	0.04507	3048.29	137.336
49.4572	0.04507	3048.23	137.339
49.4714	0.04507	3048.16	137.342
49.4857	0.04507	3048.09	137.345
49.4999	0.04507	3048.03	137.348
49.5142	0.04507	3047.96	137.351
49.5284	0.04507	3047.9	137.355
49.5427	0.04508	3047.83	137.358
49.5569	0.04508	3047.76	137.361
49.5712	0.04508	3047.7	137.364
49.5854	0.04508	3047.63	137.367
49.5997	0.04508	3047.56	137.371
49.6139	0.04508	3047.5	137.374
49.6282	0.04508	3047.43	137.377
49.6424	0.04508	3047.36	137.38
49.6566	0.04508	3047.29	137.384
49.6709	0.04509	3047.22	137.387
49.6852	0.04509	3047.16	137.39
49.6994	0.04509	3047.09	137.394
49.7136	0.04509	3047.02	137.397
49.7279	0.04509	3046.95	137.4
49.7421	0.04509	3046.88	137.404
49.7564	0.04509	3046.81	137.407
49.7706	0.04509	3046.74	137.411
49.7849	0.0451	3046.67	137.414
49.7991	0.0451	3046.6	137.418
49.8134	0.0451	3046.53	137.421
49.8276	0.0451	3046.46	137.425
49.8419	0.0451	3046.39	137.429
49.8561	0.0451	3046.32	137.432
49.8704	0.0451	3046.25	137.436
49.8846	0.0451	3046.18	137.439
49.8989	0.04511	3046.11	137.443
49.9131	0.04511	3046.04	137.447
49.9274	0.04511	3045.97	137.45
49.9416	0.04511	3045.89	137.454
49.9559	0.04511	3045.82	137.458
49.9701	0.04511	3045.75	137.461
49.9843	0.04511	3045.68	137.465
49.9986	0.04512	3045.61	137.469
50.0129	0.04512	3045.53	137.473
50.0271	0.04512	3045.46	137.476
50.0413	0.04512	3045.39	137.48
[truncated: 13,990 more rows]

## Sheet: Supplementary Fig. 1c
T/℃	Cp /J/kg·°C	Loss mass/%
26.4772	2069.1	100.003
26.3729	2067	100.009
26.3957	2066.4	100.022
26.4614	2064.3	100.035
26.6063	2064	100.121
26.7914	2062.8	100.309
27.0062	2061	100.569
27.2519	2059.5	100.836
27.4935	2058	101.062
27.7306	2056.5	101.219
27.9742	2055	101.334
28.2161	2053.5	101.423
28.4895	2052	101.486
28.7408	2050.5	101.543
28.997	2049	101.597
29.2701	2047.5	101.646
29.5327	2046	101.678
29.7897	2044.5	101.71
30.0603	2043	101.735
30.3077	2041.5	101.76
30.5702	2040	101.775
30.8301	2038.5	101.791
31.0825	2037	101.806
31.3519	2035.5	101.82
31.6123	2034	101.826
31.8577	2031	101.834
32.1086	2001	101.842
32.3592	1995	101.849
32.6224	1989	101.852
32.8646	1986.77	101.855
33.1235	1975.02	101.859
33.3748	1963.55	101.862
33.6114	1955.32	101.862
33.8513	1945.54	101.863
34.0939	1935.46	101.865
34.3377	1925.44	101.865
34.5723	1917.63	101.865
34.8077	1909	101.866
35.0403	1900.4	101.866
35.2894	1892.01	101.866
35.5184	1885.28	101.866
35.7526	1877.91	101.866
35.9849	1870.46	101.866
36.2086	1863.19	101.866
36.4327	1857.22	101.866
36.6614	1850.88	101.866
36.8986	1844.53	101.866
37.1221	1838.14	101.866
37.3488	1833.41	101.866
37.5804	1828.1	101.867
37.8004	1822.67	101.867
38.0236	1817.16	101.868
38.2439	1812.86	101.869
38.4751	1808.01	101.87
38.6898	1803.09	101.871
38.9236	1798.15	101.871
39.1454	1793.98	101.872
39.3609	1789.6	101.872
39.5877	1785.22	101.873
39.7982	1780.71	101.874
40.0096	1776.73	101.875
40.2361	1772.63	101.876
40.4583	1768.55	101.877
40.658	1764.38	101.878
40.8733	1760.64	101.879
41.0963	1756.79	101.88
41.3181	1752.86	101.881
41.5305	1748.83	101.883
41.7382	1744.88	101.884
41.9564	1741.03	101.886
42.1809	1737.18	101.888
42.3938	1733.26	101.89
42.5971	1729.66	101.892
42.8116	1726.07	101.893
43.031	1722.47	101.895
43.2446	1718.78	101.897
43.4498	1715.42	101.899
43.6631	1711.86	101.901
43.8829	1708.16	101.903
44.0882	1704.5	101.905
44.3013	1701.32	101.907
44.5175	1697.9	101.91
44.7293	1694.45	101.912
44.9478	1690.96	101.915
45.1575	1687.48	101.917
45.3666	1683.91	101.92
45.5798	1680.44	101.923
45.7941	1676.99	101.925
46.0037	1673.28	101.928
46.2201	1669.56	101.931
46.4252	1666.03	101.934
46.6463	1662.79	101.936
46.8619	1659.45	101.939
47.0804	1655.96	101.942
47.2858	1652.77	101.945
47.5014	1649.65	101.948
47.715	1646.44	101.951
47.9245	1643.43	101.954
48.1437	1640.16	101.957
48.3502	1636.69	101.96
48.5799	1633.2	101.963
48.7928	1630.54	101.966
49.0161	1627.4	101.969
49.2317	1624	101.972
49.4491	1620.47	101.975
49.677	1616.9	101.979
49.8816	1613.49	101.982
50.11	1610.03	101.986
50.3149	1606.63	101.989
50.5425	1603.01	101.993
50.7653	1599.46	101.997
50.9907	1595.83	102
51.1941	1592.26	102.004
51.4128	1588.56	102.007
51.6452	1584.76	102.01
51.8658	1581.07	102.014
52.078	1577.51	102.017
52.308	1574.03	102.021
52.5348	1570.11	102.024
52.7636	1566.17	102.027
52.9789	1562.32	102.031
53.203	1558.67	102.034
53.4139	1554.68	102.037
53.6251	1550.66	102.041
53.8655	1546.82	102.044
54.0814	1542.99	102.047
54.3165	1539.13	102.05
54.539	1535.26	102.053
54.7554	1531.29	102.056
54.9846	1527.35	102.059
55.2134	1523.47	102.063
55.4425	1519.75	102.066
55.6585	1515.96	102.069
55.8862	1512.16	102.072
56.1123	1508.57	102.075
56.3423	1504.85	102.079
56.566	1501.12	102.082
56.8036	1497.38	102.085
57.0225	1493.71	102.088
57.2548	1489.91	102.09
57.479	1486.26	102.093
57.6959	1482.66	102.096
57.9407	1478.89	102.099
58.1635	1474.87	102.102
58.3985	1470.77	102.104
58.6311	1466.68	102.107
58.867	1462.13	102.11
59.0939	1457.83	102.113
59.3147	1453.61	102.115
59.5472	1449.53	102.118
59.7761	1445.12	102.121
59.9979	1441.05	102.124
60.2315	1437.07	102.127
60.466	1433.04	102.129
60.6994	1428.98	102.132
60.9266	1424.9	102.135
61.167	1420.99	102.137
61.3976	1417.08	102.14
61.6377	1413.79	102.143
61.8687	1410.41	102.145
62.0966	1406.97	102.148
62.3283	1403.66	102.15
62.5757	1400.85	102.153
62.8211	1397.94	102.156
63.0342	1394.99	102.158
63.2648	1392	102.161
63.5047	1389.21	102.163
63.7401	1386	102.166
63.9791	1382.74	102.168
64.2085	1379.57	102.171
64.4499	1377.04	102.173
64.6965	1374.06	102.175
64.9427	1370.96	102.178
65.1635	1367.6	102.18
65.3966	1363.4	102.182
65.6302	1359.96	102.185
65.8652	1356.5	102.187
66.1047	1353.04	102.189
66.3453	1349.51	102.192
66.591	1345.88	102.194
66.8291	1342.21	102.196
67.0519	1338.49	102.199
67.2886	1333.83	102.201
67.5171	1329.53	102.203
67.7725	1325.41	102.206
68.009	1321.18	102.208
68.2518	1316.73	102.21
68.489	1312.7	102.212
68.7222	1308.66	102.215
68.9575	1304.38	102.217
69.1975	1299.72	102.219
69.4351	1295.43	102.221
69.6777	1291.24	102.224
69.9251	1287.16	102.226
70.1678	1283.1	102.228
70.4105	1278.79	102.23
70.6605	1274.36	102.231
70.9008	1269.96	102.232
71.1417	1265.74	102.23
71.3767	1261.49	102.229
71.6318	1257.31	102.227
71.874	1253.11	102.225
72.1285	1249.06	102.221
72.3537	1244.89	102.219
72.5932	1240.66	102.218
72.8358	1236.44	102.217
73.08	1232.19	102.218
73.3261	1228	102.219
73.5601	1223.9	102.219
73.802	1219.76	102.22
74.0425	1215.38	102.222
74.2919	1211.11	102.223
74.5356	1206.8	102.225
74.7817	1202.31	102.226
75.0254	1197.98	102.228
75.2648	1193.59	102.23
75.5054	1189.22	102.232
75.7534	1184.92	102.233
76.0022	1180.57	102.235
76.2463	1175.8	102.236
76.4845	1171.13	102.238
76.7408	1166.56	102.24
76.9769	1162.01	102.242
77.2372	1157.62	102.244
77.475	1153.12	102.246
77.7266	1148.54	102.247
77.9728	1143.95	102.249
78.2177	1139	102.251
78.4621	1134.29	102.253
78.7113	1129.68	102.255
78.9553	1125.1	102.257
79.2105	1120.7	102.258
79.4697	1116.18	102.26
79.7085	1111.62	102.262
79.9561	1107.03	102.264
80.1991	1102.08	102.265
80.4483	1097.35	102.267
80.6971	1092.77	102.269
80.9407	1088.24	102.27
81.1843	1083.91	102.272
81.4354	1079.51	102.273
81.6946	1075.04	102.275
81.947	1070.48	102.276
82.1897	1065.84	102.278
82.4466	1061.2	102.28
82.6958	1056.56	102.282
82.9411	1051.83	102.283
83.1968	1047.44	102.285
83.4355	1042.86	102.287
83.6833	1038.11	102.288
83.9328	1033.24	102.29
84.1861	1028.22	102.291
84.4392	1023.01	102.293
84.6885	1018.26	102.294
84.9424	1013.65	102.296
85.185	1009.1	102.297
85.434	1004.6	102.298
85.6847	1000.03	102.299
85.9346	995.352	102.301
86.1867	990.579	102.302
86.4379	985.848	102.303
86.6887	981.177	102.305
86.9456	976.569	102.306
87.1965	971.907	102.308
87.4559	967.512	102.309
87.7008	962.946	102.311
87.9499	958.524	102.312
88.1977	954.132	102.314
88.4544	949.269	102.315
88.7068	944.622	102.316
88.9671	939.903	102.318
89.2221	935.355	102.319
89.4728	931.389	102.321
89.7301	926.853	102.322
89.9867	922.134	102.323
90.2331	917.418	102.324
90.4841	912.693	102.326
90.7413	908.088	102.327
90.9944	903.42	102.329
91.2565	898.53	102.33
91.499	893.835	102.332
91.7598	889.296	102.334
92.0152	884.502	102.335
92.2588	879.6	102.337
92.5213	874.701	102.338
92.7797	869.499	102.339
93.0428	864.459	102.34
93.2862	859.638	102.342
93.5372	854.811	102.343
93.8099	850.287	102.344
94.0579	845.529	102.345
94.3096	840.774	102.346
94.5623	836.193	102.347
94.8213	831.414	102.349
95.0738	826.593	102.35
95.3395	821.784	102.351
95.591	816.921	102.352
95.848	812.739	102.354
96.1176	808.131	102.355
96.3699	803.397	102.357
96.6224	798.696	102.358
96.8763	794.382	102.359
97.1373	789.765	102.36
97.3929	785.031	102.361
97.6507	780.294	102.362
97.9061	775.038	102.362
98.1564	770.127	102.363
98.4208	765.201	102.364
98.6716	760.455	102.365
98.9293	755.67	102.367
99.1894	750.858	102.368
99.4496	746.016	102.369
99.7083	741.195	102.37
99.9557	736.152	102.371
100.218	731.076	102.372
100.469	726.012	102.373
100.733	721.035	102.374
100.992	715.959	102.375
101.249	711.093	102.376
101.516	706.104	102.377
101.767	701.133	102.378
102.037	696.252	102.379
102.292	690.894	102.38
102.55	685.713	102.381
102.808	680.718	102.383
103.068	675.771	102.384
103.316	670.491	102.385
103.586	665.466	102.386
103.841	660.573	102.387
104.1	655.716	102.388
104.356	650.895	102.389
104.611	645.765	102.39
104.869	640.704	102.391
105.132	635.649	102.392
105.401	630.81	102.394
105.656	625.83	102.395
105.911	620.685	102.396
106.176	615.549	102.397
106.437	610.209	102.398
106.705	604.869	102.399
106.96	599.595	102.4
107.226	594.444	102.402
107.478	589.224	102.403
107.753	584.031	102.405
108.012	578.748	102.407
108.266	573.378	102.408
108.537	567.966	102.41
108.812	562.731	102.412
109.066	557.508	102.413
109.335	552.294	102.415
109.593	546.954	102.416
109.861	541.821	102.416
110.127	536.49	102.417
110.379	531.138	102.419
110.642	525.705	102.42
110.906	520.218	102.421
111.172	514.794	102.422
111.438	509.418	102.423
111.701	504.129	102.423
111.971	498.522	102.424
112.232	493.122	102.426
112.495	487.881	102.427
112.767	482.646	102.428
113.028	477.273	102.429
113.287	471.666	102.43
113.561	466.122	102.43
113.819	460.668	102.431
114.084	455.82	102.431
114.343	450.819	102.432
114.604	445.851	102.433
114.876	441.096	102.434
115.147	435.939	102.435
115.408	430.842	102.436
115.667	425.715	102.437
115.932	420.651	102.437
116.195	416.073	102.438
116.454	411.201	102.438
116.716	406.524	102.438
116.979	401.994	102.438
117.232	397.671	102.438
117.496	393.204	102.438
117.765	388.731	102.438
118.023	384.213	102.438
118.287	379.536	102.438
118.54	374.799	102.438
118.81	370.146	102.439
119.075	365.586	102.439
119.338	361.167	102.44
119.606	356.832	102.441
119.863	352.257	102.442
120.126	347.646	102.443
120.386	343.041	102.443
120.655	337.809	102.444
120.916	333.24	102.444
121.171	328.704	102.445
121.438	324.15	102.446
121.701	320.118	102.446
121.963	315.669	102.447
122.223	310.911	102.448
122.483	306.075	102.449
122.755	301.275	102.45
123.012	296.655	102.45
123.284	292.059	102.451
123.536	287.374	102.451
123.799	282.18	102.451
124.066	277.44	102.452
124.329	272.754	102.452
124.596	267.966	102.453
124.852	262.717	102.453
125.109	257.726	102.453
125.378	252.871	102.454
125.634	248.001	102.454
125.902	242.878	102.455
126.163	237.835	102.456
126.429	232.999	102.456
126.69	228.074	102.457
126.951	223.027	102.457
127.208	217.817	102.458
127.478	212.83	102.459
127.742	207.682	102.46
128.003	202.433	102.461
128.264	196.977	102.463
128.532	191.698	102.464
128.795	186.458	102.466
129.057	181.287	102.467
129.323	175.823	102.468
129.584	170.614	102.469
129.858	165.506	102.47
130.122	160.319	102.471
130.385	154.804	102.471
130.651	149.561	102.472
130.92	144.564	102.473
131.183	139.566	102.474
131.452	135.21	102.475
131.718	130.508	102.476
131.985	125.706	102.477
132.241	120.963	102.478
132.51	116.175	102.479
132.78	111.191	102.48
133.036	106.129	102.481
133.314	101.076	102.482
133.577	96.2754	102.482
133.839	91.3827	102.483
134.119	86.5857	102.484
134.391	81.738	102.484
134.656	76.4916	102.484
134.912	71.5563	102.485
135.19	66.5748	102.485
135.454	61.5228	102.486
135.718	56.5839	102.486
135.984	51.5808	102.487
136.253	46.587	102.488
136.516	41.5434	102.489
136.782	36.6225	102.49
137.057	31.6743	102.491
137.322	26.6941	102.492
137.586	21.9158	102.493
137.845	17.178	102.493
138.128	12.2636	102.493
138.388	7.45608	102.494
138.663	2.6014	102.495
138.936	-2.26175	102.496
139.199	-6.94335	102.497
139.464	-11.6441	102.498
139.736	-16.2214	102.498
139.997	-20.5039	102.499
140.262	-24.9705	102.499
140.527	-29.7586	102.5
140.79	-34.7055	102.5
141.058	-39.5031	102.501
141.324	-44.3433	102.501
141.602	-49.3521	102.502
141.872	-54.3732	102.503
142.144	-59.2011	102.504
142.41	-64.2597	102.505
142.668	-69.1272	102.505
142.931	-73.9455	102.506
143.2	-78.5889	102.506
143.468	-84.0477	102.507
143.746	-89.1387	102.508
144.014	-94.1127	102.509
144.264	-99.1119	102.51
144.548	-104.18	102.511
144.802	-109.025	102.512
145.071	-114.06	102.513
145.337	-119.054	102.513
145.616	-124.093	102.514
145.88	-129.706	102.514
146.14	-135.151	102.514
146.411	-140.419	102.514
146.679	-145.439	102.514
146.948	-150.458	102.515
147.214	-155.452	102.515
147.487	-160.437	102.516
147.751	-165.534	102.517
148.02	-170.454	102.518
148.296	-175.358	102.519
148.559	-180.202	102.519
148.825	-185.119	102.52
149.093	-189.239	102.52
149.359	-194.036	102.52
149.625	-199.001	102.521
149.896	-203.969	102.522
150.166	-209.174	102.522
150.429	-214.225	102.523
150.698	-219.069	102.524
150.959	-223.724	102.525
151.233	-228.678	102.525
151.507	-233.585	102.526
151.768	-238.451	102.526
152.034	-243.119	102.527
152.308	-247.945	102.527
152.577	-252.781	102.527
152.849	-257.654	102.527
153.113	-262.448	102.528
153.384	-267.171	102.528
153.648	-272.199	102.529
153.916	-277.102	102.529
154.183	-281.867	102.53
154.454	-286.699	102.531
154.717	-291.644	102.532
154.984	-296.397	102.533
155.252	-301.113	102.534
155.525	-305.871	102.534
155.788	-310.278	102.534
156.051	-314.829	102.534
156.327	-319.476	102.534
156.594	-324.192	102.535
156.858	-328.626	102.535
157.131	-333.279	102.536
157.398	-337.872	102.537
157.665	-342.54	102.538
157.923	-347.154	102.539
158.2	-351.846	102.54
158.466	-356.427	102.54
158.748	-360.978	102.541
159.001	-365.958	102.541
159.276	-370.74	102.541
159.529	-375.555	102.541
159.796	-380.433	102.541
160.062	-385.236	102.541
160.335	-389.973	102.542
160.601	-394.764	102.543
160.877	-399.72	102.544
161.143	-404.766	102.545
161.399	-409.68	102.546
161.672	-414.627	102.546
161.932	-419.715	102.547
162.2	-424.803	102.547
162.469	-429.831	102.547
162.735	-434.766	102.548
162.996	-439.746	102.548
163.266	-444.888	102.548
163.533	-450.24	102.548
163.803	-455.382	102.548
164.066	-460.482	102.548
164.339	-465.657	102.548
164.603	-470.76	102.548
164.861	-475.92	102.549
165.136	-481.101	102.549
165.398	-486.168	102.55
165.664	-491.223	102.551
165.93	-496.239	102.552
166.199	-501.309	102.553
166.465	-506.274	102.554
166.729	-511.269	102.555
166.996	-516.216	102.555
167.27	-521.25	102.555
167.53	-526.455	102.556
167.802	-531.192	102.556
168.067	-536.328	102.557
168.332	-541.542	102.558
168.6	-546.702	102.559
168.867	-552.174	102.56
169.133	-557.487	102.561
169.402	-562.692	102.561
169.669	-567.858	102.562
169.933	-573.141	102.562
170.207	-578.487	102.562
170.467	-583.935	102.563
170.733	-589.29	102.564
171.008	-594.216	102.565
171.265	-599.205	102.566
171.529	-604.341	102.566
171.801	-609.456	102.567
172.074	-614.46	102.568
172.335	-619.362	102.569
172.596	-624.312	102.569
172.865	-629.229	102.569
173.136	-634.008	102.569
173.414	-638.841	102.57
173.675	-643.626	102.57
173.93	-648.447	102.571
174.196	-653.049	102.572
174.468	-657.813	102.573
174.739	-662.67	102.573
175.016	-667.602	102.574
175.279	-672.288	102.575
175.543	-676.968	102.575
175.805	-681.81	102.576
176.075	-686.592	102.576
176.347	-691.494	102.576
176.605	-696.438	102.577
176.874	-701.508	102.577
177.142	-706.668	102.578
177.416	-711.582	102.579
177.683	-716.478	102.58
177.952	-721.404	102.581
178.214	-726.228	102.581
178.484	-731.082	102.582
178.757	-735.786	102.582
179.018	-740.607	102.583
179.28	-745.434	102.583
179.561	-750.174	102.584
179.814	-754.44	102.584
180.089	-759.255	102.585
180.349	-764.307	102.586
180.619	-769.254	102.587
180.887	-774.318	102.588
181.158	-779.454	102.588
181.416	-784.653	102.589
181.683	-789.825	102.59
181.962	-795.357	102.589
182.23	-800.532	102.59
182.488	-805.431	102.59
182.75	-810.393	102.59
183.017	-815.544	102.591
183.288	-820.5	102.592
183.557	-825.495	102.592
183.823	-830.445	102.593
184.091	-835.512	102.594
184.36	-840.705	102.595
184.621	-845.61	102.596
184.896	-850.584	102.596
185.165	-855.402	102.597
185.436	-860.178	102.598
185.703	-864.969	102.599
185.976	-869.811	102.599
186.24	-874.776	102.6
186.505	-879.423	102.601
186.78	-883.932	102.602
187.044	-888.483	102.602
187.319	-892.287	102.602
187.582	-896.691	102.603
187.855	-901.296	102.603
188.128	-905.805	102.603
188.389	-910.074	102.603
188.655	-914.025	102.603
188.931	-918.246	102.603
189.199	-922.53	102.604
189.461	-926.94	102.605
189.733	-932.022	102.606
190.006	-936.9	102.607
190.272	-941.664	102.608
190.538	-946.431	102.608
190.808	-951.066	102.609
191.079	-955.632	102.609
191.344	-960.198	102.61
191.615	-964.851	102.61
191.872	-970.311	102.61
192.136	-975.111	102.61
192.406	-979.728	102.61
192.666	-984.033	102.61
192.936	-987.654	102.61
193.204	-991.788	102.61
193.472	-995.961	102.61
193.742	-1000.14	102.61
194.007	-1004.52	102.611
194.27	-1009	102.612
194.542	-1013.6	102.612
194.809	-1018.23	102.613
195.073	-1022.02	102.615
195.343	-1026.14	102.616
195.599	-1030.5	102.617
195.874	-1034.89	102.617
196.144	-1040.25	102.617
196.396	-1045.04	102.618
196.661	-1049.71	102.618
196.931	-1054.2	102.618
197.198	-1058.57	102.619
197.459	-1062.97	102.619
197.732	-1067.51	102.62
198.002	-1072.15	102.621
198.264	-1076.85	102.622
198.528	-1081.68	102.623
198.792	-1086.16	102.624
199.052	-1090.65	102.624
199.327	-1095.31	102.625
199.596	-1099.74	102.625
199.866	-1104.04	102.625
200.132	-1108.31	102.626
200.397	-1112.57	102.627
200.665	-1116.39	102.628
200.931	-1120.54	102.629
201.196	-1124.72	102.629
201.451	-1128.88	102.63
201.724	-1132.77	102.631
201.993	-1136.71	102.631
202.261	-1140.58	102.631
202.534	-1144.47	102.632
202.796	-1147.78	102.632
203.067	-1151.58	102.632
203.335	-1155.53	102.632
203.596	-1159.49	102.632
203.868	-1163.49	102.632
204.137	-1167.23	102.633
204.407	-1170.99	102.634
204.672	-1174.78	102.635
204.932	-1178.79	102.636
205.199	-1182.71	102.637
205.467	-1186.63	102.637
205.728	-1190.43	102.638
205.996	-1194.1	102.639
206.26	-1197.7	102.638
206.532	-1201.23	102.639
206.793	-1204.7	102.639
207.056	-1208.27	102.639
207.323	-1211.84	102.639
207.592	-1215.31	102.639
207.857	-1218.68	102.639
208.118	-1222.11	102.639
208.386	-1225.36	102.639
208.649	-1228.96	102.639
208.91	-1232.51	102.639
209.183	-1236.05	102.639
209.44	-1239.75	102.639
209.704	-1243.23	102.639
209.966	-1246.66	102.64
210.247	-1250.34	102.64
210.51	-1254.01	102.641
210.763	-1257.5	102.642
211.023	-1261.08	102.643
211.292	-1264.66	102.643
211.555	-1268.2	102.644
211.824	-1271.95	102.644
212.086	-1275.37	102.645
212.35	-1278.78	102.645
212.617	-1282.48	102.645
212.885	-1285.86	102.645
213.152	-1288.97	102.645
213.417	-1291.89	102.645
213.677	-1295.23	102.645
213.93	-1298.62	102.645
214.198	-1302.04	102.645
214.469	-1305.7	102.646
214.736	-1309.51	102.646
215.002	-1312.48	102.647
215.257	-1315.72	102.648
215.527	-1319.13	102.649
215.799	-1322.64	102.649
216.053	-1327.25	102.65
216.314	-1331.25	102.651
216.58	-1335.18	102.651
216.847	-1339.01	102.652
217.112	-1343	102.652
217.369	-1346.94	102.652
217.63	-1350.89	102.652
217.904	-1354.88	102.653
218.164	-1359.26	102.654
218.44	-1363.37	102.655
218.699	-1367.12	102.655
218.971	-1370.68	102.656
219.242	-1374.55	102.657
219.504	-1378.39	102.658
219.767	-1382.22	102.658
220.033	-1386.23	102.659
220.3	-1390.37	102.659
220.566	-1394.38	102.659
220.821	-1398.27	102.659
221.097	-1402.05	102.659
221.364	-1405.6	102.659
221.625	-1409.23	102.659
221.894	-1412.81	102.66
222.159	-1416.47	102.66
222.425	-1420.46	102.661
222.678	-1424.15	102.662
222.952	-1427.74	102.663
223.226	-1431.22	102.663
223.493	-1434.85	102.664
223.753	-1437.66	102.664
224.02	-1441.14	102.665
224.289	-1444.68	102.665
224.556	-1448.03	102.665
224.824	-1451.45	102.665
225.088	-1454.92	102.665
225.364	-1458.49	102.665
225.619	-1462.05	102.665
225.884	-1465.45	102.665
226.157	-1468.81	102.665
226.42	-1472.12	102.665
226.689	-1475.38	102.666
226.952	-1478.37	102.665
227.218	-1481.56	102.665
227.485	-1484.68	102.666
227.749	-1487.79	102.666
228.017	-1490.89	102.666
228.283	-1493.79	102.666
228.547	-1496.75	102.666
228.806	-1500.08	102.666
229.078	-1503.23	102.666
229.338	-1506.21	102.666
229.609	-1509.03	102.666
229.877	-1511.84	102.666
230.137	-1514.31	102.666
230.401	-1517.09	102.666
230.672	-1520.3	102.667
230.938	-1523.68	102.667
231.195	-1527.49	102.668
231.462	-1530.79	102.668
231.737	-1533.83	102.669
232.001	-1536.79	102.669
232.258	-1539.72	102.67
232.534	-1542.8	102.67
232.792	-1545.85	102.67
233.047	-1549.07	102.67
233.315	-1552.39	102.67
233.585	-1555.73	102.67
233.855	-1558.79	102.669
234.113	-1561.81	102.669
234.373	-1565.08	102.669
234.65	-1567.85	102.67
234.907	-1570.83	102.67
235.168	-1573.78	102.67
235.438	-1576.82	102.67
235.706	-1579.79	102.669
235.969	-1582.88	102.669
236.238	-1585.78	102.668
236.502	-1588.63	102.668
236.756	-1591.36	102.667
237.021	-1594.05	102.666
237.294	-1596.78	102.666
237.56	-1599.55	102.666
237.813	-1601.93	102.666
238.087	-1604.5	102.666
238.35	-1607.2	102.666
238.612	-1609.8	102.666
238.88	-1612.49	102.666
239.141	-1615.41	102.666
239.408	-1618.19	102.666
239.664	-1620.73	102.666
239.931	-1623.67	102.666
240.194	-1626.53	102.666
240.461	-1629.36	102.666
240.725	-1632.27	102.666
240.993	-1635.08	102.666
241.249	-1638.44	102.666
241.521	-1641.6	102.666
241.789	-1644.67	102.666
242.05	-1647.7	102.666
242.308	-1651.05	102.666
242.566	-1654.24	102.666
242.838	-1657.17	102.666
243.105	-1660.06	102.666
243.365	-1662.82	102.665
243.63	-1665.32	102.665
243.898	-1667.89	102.664
244.154	-1670.48	102.664
244.425	-1672.82	102.663
244.684	-1675.2	102.662
244.946	-1677.62	102.661
245.211	-1680.27	102.661
245.476	-1682.14	102.66
245.746	-1684.76	102.66
246.009	-1687.49	102.659
246.267	-1690.17	102.658
246.529	-1693.3	102.657
246.795	-1696.12	102.656
247.056	-1698.69	102.655
247.319	-1701.42	102.655
247.587	-1704.8	102.654
247.841	-1707.67	102.653
248.105	-1710.7	102.652
248.375	-1713.57	102.651
248.635	-1715.82	102.651
248.891	-1718.24	102.65
249.156	-1720.84	102.649
249.425	-1723.6	102.648
249.685	-1726.38	102.647
249.948	-1728.91	102.646
250.216	-1731.46	102.645
250.464	-1733.84	102.643
250.734	-1736.03	102.642
250.996	-1738.11	102.641
251.259	-1740.45	102.64
251.522	-1742.92	102.639
251.782	-1745.45	102.637
252.043	-1748.12	102.636
252.303	-1751.01	102.635
252.562	-1753.8	102.634
252.828	-1756.35	102.633
253.091	-1759.18	102.632
253.355	-1762.17	102.631
253.611	-1765.31	102.629
253.883	-1768.42	102.628
254.147	-1772.27	102.626
254.418	-1775.2	102.625
254.666	-1777.88	102.623
254.933	-1780.6	102.622
255.193	-1783.18	102.62
255.455	-1785.77	102.619
255.724	-1788.32	102.617
255.977	-1791.02	102.616
256.246	-1793.27	102.614
256.511	-1795.81	102.612
256.776	-1798.28	102.61
257.046	-1800.67	102.608
257.308	-1802.85	102.605
257.57	-1805.66	102.603
257.833	-1808.52	102.601
258.097	-1811.3	102.599
258.351	-1814.02	102.596
258.608	-1816.98	102.594
258.874	-1819.61	102.592
259.136	-1822.21	102.59
259.393	-1824.63	102.587
259.665	-1827.64	102.585
259.93	-1830.27	102.582
260.193	-1832.71	102.58
260.453	-1835.13	102.578
260.707	-1837.22	102.575
260.969	-1839.6	102.572
261.229	-1841.97	102.57
261.489	-1844.23	102.567
261.75	-1846.63	102.564
262.009	-1849.06	102.561
262.274	-1851.32	102.558
262.539	-1853.65	102.555
262.798	-1856.32	102.552
263.058	-1859.02	102.549
263.313	-1861.62	102.546
263.568	-1864.01	102.543
263.84	-1866.59	102.54
264.097	-1869.15	102.537
264.354	-1871.75	102.534
264.622	-1874.44	102.531
264.884	-1877.13	102.527
265.142	-1879.4	102.524
265.394	-1881.6	102.521
265.663	-1883.75	102.517
265.925	-1885.54	102.514
266.186	-1887.45	102.51
266.455	-1889.31	102.507
266.719	-1891.18	102.503
266.973	-1893.09	102.499
267.23	-1894.29	102.495
267.497	-1895.96	102.491
267.75	-1897.88	102.486
268.014	-1899.85	102.482
268.283	-1901.81	102.477
268.534	-1903.79	102.473
268.797	-1905.83	102.468
269.048	-1907.76	102.464
269.311	-1910.05	102.459
269.564	-1912.15	102.454
269.826	-1914.29	102.45
270.088	-1916.34	102.445
270.345	-1918.68	102.441
270.595	-1920.81	102.436
270.856	-1922.92	102.432
271.113	-1925.13	102.427
271.366	-1927.02	102.422
271.628	-1929.1	102.417
271.885	-1931.21	102.412
272.14	-1933.23	102.407
272.395	-1935.36	102.402
272.663	-1937.53	102.396
272.919	-1939.69	102.391
273.178	-1941.77	102.386
273.427	-1943.87	102.38
273.684	-1945.96	102.374
273.946	-1948.04	102.369
274.203	-1950.05	102.363
274.46	-1952.05	102.358
274.721	-1954.01	102.352
274.982	-1955.92	102.346
275.233	-1957.88	102.34
275.495	-1959.82	102.335
275.754	-1961.89	102.328
276.01	-1964.07	102.322
276.279	-1966	102.316
276.539	-1967.79	102.31
276.793	-1970.12	102.304
277.064	-1972.53	102.297
277.319	-1974.76	102.291
277.578	-1976.81	102.284
277.831	-1978.94	102.277
278.091	-1981.07	102.27
278.345	-1983.17	102.263
278.603	-1985.21	102.257
278.863	-1987.32	102.249
279.121	-1989.61	102.242
279.378	-1991.78	102.235
279.638	-1993.92	102.228
279.905	-1995.95	102.221
280.16	-1998.17	102.213
280.42	-2000.39	102.206
280.678	-2002.55	102.198
280.927	-2004.79	102.191
281.196	-2006.82	102.183
281.445	-2008.91	102.175
281.713	-2011.07	102.167
281.972	-2013.11	102.159
282.225	-2015.12	102.151
282.488	-2017.1	102.143
282.746	-2019.05	102.134
282.997	-2020.38	102.126
283.259	-2021.82	102.117
283.523	-2023.42	102.109
283.785	-2025.22	102.1
284.04	-2026.98	102.091
284.298	-2028.57	102.083
284.561	-2030.38	102.074
284.821	-2032.25	102.065
285.077	-2034.03	102.056
285.339	-2035.73	102.046
285.601	-2037.43	102.037
285.852	-2039.2	102.028
286.111	-2041.28	102.018
286.383	-2043.56	102.009
286.633	-2045.52	101.999
286.897	-2047.44	101.989
287.154	-2049.41	101.979
287.412	-2051.44	101.969
287.658	-2053.49	101.959
287.93	-2055.48	101.949
288.194	-2057.42	101.939
288.44	-2059.76	101.928
288.702	-2061.95	101.918
288.962	-2063.93	101.907
289.226	-2065.74	101.897
289.487	-2067.41	101.886
289.742	-2069.23	101.875
289.993	-2071.06	101.865
290.253	-2072.8	101.854
290.52	-2074.39	101.842
290.773	-2075.96	101.831
291.032	-2077.61	101.82
291.294	-2079.38	101.809
291.55	-2080.71	101.797
291.809	-2082.16	101.785
292.072	-2083.59	101.774
292.324	-2084.95	101.762
292.587	-2086.41	101.75
292.835	-2088.04	101.738
293.101	-2089.64	101.726
293.355	-2091.2	101.714
293.609	-2092.87	101.701
293.872	-2093.98	101.689
294.141	-2095.23	101.676
294.398	-2096.65	101.664
294.656	-2098.24	101.651
294.907	-2099.53	101.638
295.173	-2100.79	101.625
295.426	-2102.03	101.612
295.683	-2103.21	101.599
295.936	-2104.53	101.586
296.2	-2105.93	101.572
296.459	-2107.27	101.559
296.723	-2108.58	101.545
296.982	-2110.13	101.531
297.241	-2111.58	101.517
297.493	-2113.02	101.503
297.75	-2114.51	101.489
298.014	-2116.17	101.475
298.264	-2117.67	101.46
298.525	-2119.18	101.446
298.781	-2120.57	101.431
299.038	-2121.96	101.416
299.294	-2123.12	101.402
299.557	-2124.25	101.387
299.816	-2125.3	101.372
300.072	-2126.36	101.356
300.333	-2127.43	101.341
300.587	-2128.61	101.326
300.845	-2129.98	101.311
301.103	-2131.38	101.295
301.364	-2131.83	101.279
301.62	-2132.37	101.263
301.88	-2132.98	101.247
302.138	-2133.64	101.231
302.382	-2134.84	101.214
302.647	-2135.49	101.198
302.909	-2136.02	101.181
303.158	-2136.64	101.165
303.417	-2136.89	101.148
303.681	-2137.44	101.131
303.94	-2138.12	101.114
304.195	-2138.86	101.097
304.459	-2139.32	101.079
304.704	-2139.72	101.062
304.971	-2140.22	101.044
305.232	-2140.77	101.027
305.489	-2141.46	101.009
305.745	-2141.98	100.99
305.998	-2142.44	100.972
306.258	-2142.85	100.954
306.511	-2143.22	100.935
306.771	-2143.46	100.916
307.036	-2143.64	100.897
307.288	-2143.79	100.878
307.543	-2143.69	100.859
307.805	-2143.8	100.839
308.06	-2143.99	100.819
308.322	-2144.04	100.8
308.583	-2143.66	100.779
308.838	-2143.57	100.759
309.094	-2143.64	100.739
309.345	-2143.71	100.718
309.602	-2143.62	100.697
309.865	-2142.78	100.676
310.117	-2142.33	100.655
310.376	-2141.88	100.634
310.637	-2141.54	100.613
310.89	-2140.74	100.591
311.15	-2140.18	100.569
311.405	-2139.47	100.547
311.662	-2138.6	100.525
311.929	-2137.34	100.502
312.19	-2136.54	100.479
312.42	-2135.77	100.456
312.686	-2134.97	100.433
312.958	-2134.39	100.41
313.204	-2133.5	100.386
313.457	-2132.51	100.363
313.722	-2131.34	100.339
313.974	-2130.18	100.315
314.224	-2129.14	100.29
314.485	-2128.1	100.266
314.73	-2126.87	100.241
315	-2125.74	100.216
315.251	-2124.47	100.192
315.506	-2123.17	100.166
315.768	-2121.91	100.141
316.028	-2120.19	100.115
316.279	-2118.61	100.089
316.528	-2117.06	100.062
316.775	-2115.65	100.035
317.05	-2114.03	100.007
317.304	-2112.6	99.9788
317.562	-2110.94	99.9508
317.822	-2109.23	99.9227
318.079	-2107.53	99.8945
318.329	-2105.77	99.8657
318.579	-2104.02	99.837
318.849	-2102.21	99.8081
319.098	-2100.54	99.7792
319.354	-2098.72	99.7494
319.607	-2096.81	99.7195
319.87	-2094.98	99.6894
320.135	-2093.03	99.6592
320.379	-2090.88	99.6278
320.644	-2088.65	99.5965
320.89	-2086.28	99.565
321.149	-2083.95	99.5333
321.402	-2081.15	99.5007
321.662	-2078.42	99.4681
321.924	-2075.76	99.4354
322.175	-2073.11	99.4025
322.433	-2069.77	99.3685
322.675	-2066.87	99.3346
322.945	-2064.13	99.3004
323.216	-2061.39	99.2659
323.455	-2058.5	99.23
323.715	-2055.49	99.1944
323.969	-2052.34	99.1585
324.228	-2049.02	99.1224
324.481	-2045.97	99.085
324.735	-2042.69	99.0477
324.999	-2039.11	99.0101
325.251	-2035.48	98.9723
325.505	-2031.58	98.933
325.766	-2028.06	98.8938
326.015	-2024.58	98.8543
326.282	-2021.28	98.8145
326.517	-2018.18	98.7743
326.792	-2013.96	98.7325
327.05	-2009.9	98.6909
327.31	-2005.9	98.6487
327.565	-2001.92	98.6058
327.813	-1998.49	98.5596
328.075	-1994.61	98.5126
328.332	-1990.33	98.4642
328.574	-1986.01	98.4147
328.833	-1981.46	98.3597
329.092	-1977.16	98.3061
329.347	-1973.02	98.2521
329.6	-1968.97	98.1977
329.851	-1965.07	98.1405
330.101	-1961.5	98.0843
330.37	-1957.95	98.028
330.626	-1954.48	97.9712
330.886	-1951.61	97.9117
331.137	-1948.74	97.8508
331.385	-1946.14	97.7871
331.635	-1943.68	97.7208
331.888	-1942.46	97.6464
332.142	-1940.58	97.5725
332.394	-1938.66	97.4911
332.651	-1936.69	97.4103
332.901	-1935.73	97.3204
333.158	-1934.18	97.2346
333.406	-1932.4	97.1492
333.66	-1930.7	97.0638
333.918	-1930.04	96.978
334.185	-1928.92	96.8926
334.42	-1927.85	96.8074
334.672	-1926.78	96.7223
334.927	-1925.66	96.6371
335.186	-1924.89	96.5519
335.444	-1923.99	96.4656
335.699	-1923.13	96.3782
335.946	-1922.3	96.2899
336.192	-1922.13	96.1979
336.453	-1921.94	96.1056
336.705	-1922.07	96.012
336.954	-1922.45	95.9171
337.21	-1923.51	95.815
337.457	-1924.88	95.7128
337.728	-1926.49	95.6075
337.972	-1928.29	95.4994
338.218	-1931.88	95.3871
338.479	-1934.75	95.2729
338.725	-1937.79	95.1444
338.985	-1940.92	95.0026
339.236	-1946.71	94.8486
339.477	-1951.09	94.7029
339.736	-1955.27	94.5574
339.991	-1959.52	94.4111
340.238	-1965.49	94.263
340.484	-1970.87	94.1166
340.738	-1976.01	93.9702
340.984	-1981.18	93.8234
341.237	-1987.85	93.6761
341.498	-1994.06	93.5266
341.742	-2000.17	93.3747
341.997	-2006.22	93.221
342.24	-2014.19	93.0591
342.486	-2021.64	92.8975
342.742	-2028.94	92.7337
342.998	-2036.26	92.5671
343.246	-2043.77	92.3984
343.495	-2053.45	92.2196
343.744	-2062.25	92.0433
343.991	-2070.9	91.8659
344.247	-2079.74	91.6872
344.494	-2090.68	91.5012
344.738	-2101.06	91.3157
344.989	-2111.64	91.128
345.238	-2122.41	90.9382
345.49	-2135.15	90.7383
345.737	-2147.68	90.5402
345.983	-2160.26	90.3389
346.243	-2172.91	90.1271
346.492	-2188.69	89.9074
346.724	-2203.34	89.6914
346.973	-2218.03	89.4661
347.221	-2232.84	89.2325
347.48	-2250.48	88.9924
347.724	-2266.64	88.755
347.964	-2282.72	88.5156
348.215	-2299.21	88.2746
348.469	-2317.97	88.0265
348.708	-2335.84	87.7799
348.95	-2353.86	87.5313
349.194	-2372.19	87.2809
349.442	-2392.63	87.0224
349.687	-2412.59	86.7635
349.931	-2432.76	86.5019
350.181	-2453.09	86.238
350.42	-2476.03	85.9612
350.669	-2497.92	85.686
350.917	-2519.85	85.4084
351.159	-2542.25	85.1277
351.398	-2565.14	84.8453
351.649	-2591.07	84.5517
351.894	-2615.32	84.2601
352.136	-2639.62	83.9655
352.373	-2664.05	83.6682
352.626	-2690.24	83.3623
352.865	-2715.66	83.057
353.106	-2740.96	82.7435
353.351	-2766.2	82.4301
353.59	-2793.93	82.1065
353.842	-2820.65	81.7865
354.082	-2847.06	81.466
354.324	-2873.14	81.1447
354.56	-2900.21	80.8197
354.807	-2926.89	80.4955
355.044	-2953.56	80.1706
355.286	-2980.29	79.8451
355.533	-3007.62	79.516
355.774	-3034.77	79.1861
356.02	-3061.62	78.8541
356.263	-3088.41	78.5203
356.506	-3115.17	78.179
356.743	-3141.87	77.8381
356.996	-3168.39	77.4958
357.231	-3194.88	77.1524
357.468	-3221.22	76.802
357.707	-3247.17	76.4544
357.957	-3272.85	76.107
358.201	-3298.38	75.7593
358.433	-3322.59	75.4103
358.689	-3347.25	75.0611
358.934	-3371.73	74.7109
359.172	-3395.94	74.3593
359.409	-3419.97	74.0066
359.654	-3441.93	73.6505
359.898	-3464.49	73.2951
360.144	-3486.87	72.9392
360.39	-3508.77	72.5831
360.634	-3528.3	72.2255
360.873	-3548.31	71.8699
361.118	-3568.05	71.5154
361.361	-3587.7	71.1614
361.611	-3603.9	70.8104
361.853	-3621.21	70.459
362.1	-3638.94	70.1081
362.346	-3657.6	69.7576
362.588	-3667.98	69.4091
362.834	-3681.63	69.0589
363.075	-3695.4	68.7074
363.32	-3708.87	68.3553
363.566	-3718.77	68.001
363.815	-3730.02	67.6471
364.061	-3741	67.2932
364.303	-3751.53	66.9395
364.554	-3758.07	66.5855
364.798	-3765.96	66.2342
365.045	-3773.67	65.885
365.296	-3781.02	65.5375
365.545	-3783.66	65.1974
365.788	-3788.52	64.857
366.029	-3795.09	64.5187
366.285	-3801.63	64.1822
366.528	-3799.35	63.8557
366.779	-3803.49	63.5283
367.023	-3805.56	63.2034
367.278	-3803.88	62.882
367.529	-3802.26	62.5629
367.778	-3791.04	62.2557
368.024	-3783.84	61.9465
368.282	-3775.62	61.6396
368.529	-3767.07	61.3346
368.785	-3757.71	61.0395
369.036	-3749.85	60.7425
369.292	-3742.05	60.4471
369.548	-3733.83	60.1531
369.8	-3722.73	59.8664
370.049	-3712.95	59.5785
370.307	-3703.65	59.2918
370.548	-3694.44	59.0065
370.806	-3684.84	58.7276
371.062	-3676.32	58.4475
371.313	-3668.55	58.1677
371.564	-3661.23	57.8882
371.819	-3655.14	57.6115
372.07	-3648.96	57.332
372.324	-3640.5	57.0509
372.57	-3630	56.7685
372.825	-3630.9	56.4801
373.075	-3624.69	56.1907
373.327	-3620.07	55.8988
373.576	-3618.45	55.6049
373.826	-3631.14	55.3002
374.072	-3637.35	54.9963
374.322	-3644.22	54.6897
374.58	-3653.13	54.3809
374.821	-3663.33	54.0622
375.064	-3669.15	53.747
375.317	-3673.74	53.4321
375.561	-3678.6	53.118
375.81	-3684.84	52.8047
376.055	-3689.52	52.4947
376.307	-3696.18	52.1864
376.558	-3702.9	51.8794
376.809	-3706.44	51.5783
377.048	-3697.53	51.2955
377.309	-3696.09	51.0114
377.554	-3693.84	50.7334
377.817	-3690.93	50.4626
378.072	-3677.1	50.1983
378.322	-3670.2	49.9325
378.576	-3662.64	49.6691
378.827	-3656.04	49.4079
379.084	-3638.91	49.1569
379.34	-3627.54	48.9052
379.59	-3616.77	48.6565
379.847	-3605.82	48.4107
380.104	-3582.24	48.1766
380.366	-3562.32	47.939
380.623	-3536.82	47.7087
380.884	-3507.39	47.4826
381.141	-3463.65	47.279
381.401	-3419.4	47.0676
381.675	-3371.7	46.8589
381.935	-3323.52	46.6612
382.199	-3278.52	46.4721
382.464	-3237.03	46.2801
382.732	-3197.04	46.0896
382.992	-3157.14	45.9004
383.26	-3118.77	45.7182
383.516	-3078.21	45.5324
383.776	-3037.17	45.346
384.037	-2996.68	45.1604
384.299	-2956.92	44.9755
384.555	-2920.56	44.7922
384.827	-2883.26	44.6103
385.087	-2846.35	44.4298
385.343	-2809.93	44.2503
385.61	-2775.82	44.0771
385.872	-2740.45	43.9032
386.136	-2705.14	43.7307
386.398	-2670.17	43.5595
386.66	-2639.43	43.3942
386.914	-2607.11	43.228
387.179	-2574.88	43.0626
387.442	-2542.76	42.8981
387.697	-2513.24	42.7386
387.957	-2482.1	42.5782
388.217	-2451.01	42.4191
388.471	-2420.18	42.2612
388.729	-2391.27	42.1087
388.989	-2361.71	41.9561
389.251	-2332.62	41.805
389.506	-2304.12	41.6552
389.767	-2277.77	41.5125
390.039	-2251.13	41.3684
390.294	-2224.18	41.2254
390.548	-2196.23	41.0838
390.809	-2175.13	40.948
391.075	-2149.84	40.8111
391.326	-2124.75	40.675
391.581	-2101.34	40.5399
391.835	-2086.2	40.4098
392.101	-2065.47	40.279
392.36	-2043.74	40.1491
392.617	-2022.06	40.02
392.872	-2003.8	39.8953
393.133	-1984.38	39.7698
393.391	-1965.05	39.6448
393.642	-1945.87	39.5202
393.902	-1927.19	39.3991
394.16	-1908.95	39.2775
394.421	-1891.1	39.1565
394.678	-1873.49	39.0361
394.936	-1858.6	38.9183
395.186	-1842.25	38.7999
395.448	-1825.71	38.6819
395.704	-1809.33	38.564
395.957	-1795	38.4481
396.214	-1779.96	38.3319
396.475	-1764.77	38.2163
396.73	-1749.53	38.1012
396.989	-1736.36	37.9883
397.246	-1722.32	37.8755
397.495	-1708.43	37.7637
397.754	-1694.77	37.6527
398.006	-1682.45	37.5448
398.264	-1669.92	37.4362
398.52	-1657.52	37.3282
398.778	-1645.35	37.2207
399.041	-1634.98	37.1159
399.299	-1624.17	37.0104
399.549	-1613.73	36.9052
399.805	-1603.64	36.8003
400.059	-1596.36	36.6972
400.306	-1587.79	36.5937
400.561	-1579.3	36.4905
400.818	-1571.03	36.3878
401.078	-1562.84	36.2854
401.334	-1557.98	36.1845
401.594	-1551.61	36.0833
401.84	-1544.73	35.9821
402.086	-1537.65	35.881
402.34	-1532.83	35.781
402.598	-1527.11	35.6811
402.845	-1521.38	35.5815
403.094	-1515.57	35.4824
403.35	-1511.01	35.3848
403.597	-1506.03	35.2874
403.856	-1501.03	35.1903
404.109	-1496.32	35.0936
404.366	-1492.24	34.9989
404.616	-1487.93	34.9036
404.876	-1483.64	34.8084
405.132	-1479.73	34.7135
405.378	-1477.34	34.6196
405.628	-1473.99	34.5257
405.883	-1470.72	34.4321
406.128	-1467.54	34.3389
406.389	-1465.7	34.2473
406.637	-1463.45	34.1556
406.888	-1461.35	34.0642
407.143	-1459.2	33.9732
407.385	-1457.97	33.884
407.638	-1456.16	33.7942
407.891	-1454.36	33.7047
408.148	-1452.69	33.6154
408.392	-1452.14	33.5271
408.649	-1451.3	33.4385
408.893	-1450.43	33.3502
409.147	-1449.61	33.2622
409.389	-1449.01	33.1742
409.644	-1449.22	33.0871
409.902	-1449.08	32.9997
410.151	-1448.9	32.9124
410.396	-1448.55	32.8252
410.65	-1449.22	32.7387
410.902	-1449.28	32.6522
411.149	-1449.53	32.5659
411.397	-1449.95	32.4798
411.645	-1450.77	32.3947
411.897	-1451.34	32.3094
412.154	-1451.84	32.2242
412.396	-1452.43	32.1392
412.653	-1452.61	32.055
412.904	-1453.04	31.9707
413.154	-1453.61	31.8864
413.404	-1454.21	31.8022
413.65	-1455.98	31.7189
413.9	-1456.96	31.6356
414.156	-1457.74	31.5526
414.408	-1458.62	31.4698
414.658	-1459.37	31.388
414.904	-1460.67	31.3062
415.156	-1462.32	31.2247
415.408	-1463.88	31.1434
415.661	-1465.61	31.0632
415.903	-1467.34	30.9828
416.16	-1469.08	30.9026
416.404	-1470.86	30.8225
416.656	-1473.34	30.7433
416.906	-1475.21	30.6639
417.16	-1476.78	30.5845
417.403	-1478.24	30.5054
417.652	-1479.87	30.4264
417.907	-1481.22	30.3481
418.151	-1482.75	30.2699
418.399	-1484	30.1919
418.649	-1485.15	30.1141
418.902	-1485.86	30.0374
419.152	-1486.76	29.9607
419.404	-1487.7	29.8843
419.652	-1488.75	29.8082
419.895	-1489.88	29.7335
420.149	-1491.14	29.6585
420.396	-1492.2	29.5838
420.653	-1493.3	29.5093
420.906	-1494.3	29.4362
421.152	-1495.45	29.3629
421.405	-1496.78	29.2898
421.656	-1498.32	29.2169
421.9	-1500.35	29.1452
422.145	-1502.31	29.0732
422.393	-1503.99	29.0014
422.649	-1505.38	28.9297
422.895	-1506.77	28.8588
423.146	-1507.77	28.7878
423.393	-1508.82	28.7168
423.643	-1510.01	28.646
423.888	-1511.42	28.5759
424.14	-1512.8	28.5057
424.386	-1513.94	28.4358
424.635	-1514.96	28.3659
424.887	-1514.95	28.297
425.131	-1515.64	28.2282
425.387	-1516.47	28.1598
425.642	-1517.14	28.0919
425.887	-1517.7	28.0243
426.136	-1519.03	27.9582
426.389	-1520.07	27.8917
426.636	-1520.79	27.8252
426.888	-1521.33	27.7589
427.13	-1521.75	27.6938
427.387	-1522.28	27.6286
427.634	-1522.91	27.5634
427.88	-1523.62	27.4984
428.135	-1524.29	27.4346
428.38	-1524.88	27.3706
428.628	-1525.46	27.3068
428.875	-1526.05	27.2433
429.128	-1527.36	27.181
429.376	-1528.6	27.1185
429.624	-1529.52	27.0562
429.87	-1530.26	26.9943
430.118	-1531.25	26.9336
430.369	-1532.16	26.8725
430.619	-1533.05	26.8116
430.869	-1533.93	26.7509
431.115	-1535.18	26.6909
431.363	-1535.88	26.6307
431.614	-1536.39	26.5707
431.866	-1536.93	26.5109
432.114	-1536.49	26.4518
432.36	-1536.61	26.3927
432.612	-1536.96	26.3338
432.858	-1537.27	26.2751
433.106	-1537.56	26.2175
433.357	-1537.63	26.1597
433.608	-1537.71	26.102
433.86	-1538.09	26.0446
434.104	-1538.52	25.9875
434.353	-1538.14	25.9313
434.601	-1538.04	25.8751
434.84	-1537.88	25.819
435.093	-1537.55	25.7631
435.341	-1536.91	25.7084
435.594	-1536.31	25.6536
435.841	-1535.71	25.5989
436.083	-1535.1	25.5444
436.334	-1533.59	25.4909
436.584	-1532.45	25.437
436.831	-1531.36	25.3834
437.076	-1530.1	25.33
437.325	-1527.77	25.2774
437.576	-1525.9	25.2246
437.827	-1524.07	25.1721
438.073	-1522.28	25.1197
438.325	-1519.68	25.0682
438.578	-1517.45	25.0164
438.827	-1515.1	24.9648
439.074	-1512.77	24.9134
439.32	-1509.4	24.8627
439.568	-1506.19	24.812
439.819	-1502.87	24.7616
440.071	-1499.39	24.7114
440.314	-1494.84	24.662
440.564	-1490.65	24.6124
440.81	-1486.19	24.5629
441.066	-1481.6	24.5135
441.315	-1475.42	24.4648
441.567	-1469.87	24.416
441.804	-1464.59	24.3674
442.063	-1459.48	24.319
442.309	-1454.29	24.2708
442.559	-1447.38	24.2233
442.815	-1441.61	24.1756
443.058	-1436.35	24.1281
443.312	-1431.32	24.0807
443.557	-1426.34	24.0338
443.811	-1421.84	23.9868
444.056	-1417.4	23.94
444.298	-1412.73	23.8932
444.547	-1409.31	23.847
444.794	-1405.4	23.8009
445.051	-1401.52	23.7548
445.289	-1397.58	23.7088
445.542	-1395.05	23.6635
445.796	-1392.06	23.6182
446.043	-1389.08	23.573
446.286	-1386.08	23.5278
446.539	-1383.16	23.4831
446.787	-1380.38	23.4382
447.033	-1377.8	23.3936
447.28	-1375.26	23.3491
447.537	-1373.95	23.3048
447.78	-1371.88	23.2607
448.031	-1369.63	23.2166
448.276	-1367.52	23.1726
448.534	-1366.2	23.1292
448.778	-1364.69	23.0858
449.023	-1363.34	23.0425
449.269	-1361.94	22.9992
449.511	-1361.04	22.9563
449.76	-1359.83	22.9134
450.017	-1358.68	22.8707
450.265	-1357.48	22.8282
450.512	-1356.02	22.7857
450.761	-1355.35	22.7439
451.011	-1354.2	22.7019
451.252	-1353.07	22.6601
451.498	-1351.9	22.6183
451.754	-1351.01	22.5772
451.999	-1350.37	22.5361
452.249	-1349.67	22.495
452.499	-1349.09	22.4539
452.751	-1348.38	22.4134
452.996	-1347.78	22.3727
453.241	-1347.17	22.3322
453.496	-1346.67	22.2918
453.743	-1347.41	22.2516
453.982	-1347.49	22.2115
454.231	-1347.48	22.1714
454.48	-1347.63	22.1314
454.73	-1347.82	22.0918
454.966	-1347.92	22.0521
455.212	-1348.31	22.0126
455.466	-1348.58	21.9731
455.714	-1349.28	21.9341
455.962	-1349.69	21.8951
456.212	-1350.15	21.8562
456.46	-1350.53	21.8174
456.705	-1351.33	21.779
456.952	-1351.89	21.7406
457.199	-1352.33	21.7023
457.445	-1352.64	21.6641
457.687	-1353.11	21.6265
457.94	-1353.64	21.5889
458.188	-1354.17	21.5514
458.438	-1354.58	21.5141
458.678	-1354.85	21.4769
458.926	-1355.18	21.4404
459.17	-1355.39	21.4036
459.419	-1355.58	21.3669
459.669	-1355.88	21.3301
459.911	-1356.61	21.2937
460.161	-1356.96	21.2573
460.41	-1357.13	21.2209
460.659	-1357.38	21.1846
460.904	-1357.76	21.1487
461.154	-1358.53	21.1128
461.406	-1359.27	21.0769
461.645	-1359.68	21.0413
461.895	-1360.62	21.0062
462.139	-1361.39	20.9711
462.394	-1362.26	20.9362
462.639	-1363.04	20.9014
462.883	-1364.19	20.8674
463.129	-1365.05	20.8331
463.373	-1365.8	20.7988
463.617	-1366.52	20.7646
463.87	-1366.76	20.7308
464.117	-1367.65	20.697
464.361	-1368.77	20.6632
464.6	-1369.89	20.6297
464.855	-1371.09	20.5965
465.104	-1372	20.5633
465.35	-1373.12	20.5303
465.588	-1374.41	20.4975
465.838	-1375.85	20.4653
466.093	-1377.25	20.4328
466.33	-1378.51	20.4004
466.575	-1379.69	20.3682
466.821	-1380.91	20.3362
467.077	-1382.78	20.3045
467.321	-1384.44	20.2729
467.568	-1385.94	20.2415
467.81	-1387.58	20.2102
468.052	-1389.63	20.1795
468.301	-1391.03	20.1487
468.547	-1392.22	20.118
468.795	-1393.27	20.0874
469.046	-1394.5	20.0573
469.284	-1395.7	20.0271
469.533	-1396.93	19.997
469.787	-1398.19	19.9671
470.026	-1398.82	19.9377
470.273	-1399.75	19.9084
470.518	-1400.76	19.8792
470.762	-1401.8	19.8501
471.017	-1402.58	19.8218
471.261	-1403.54	19.7932
471.511	-1404.71	19.7647
471.751	-1406.02	19.7363
472.003	-1407.65	19.7084
472.254	-1409.14	19.6804
472.497	-1410.75	19.6526
472.742	-1412.4	19.625
472.991	-1414.67	19.5979
473.234	-1416.74	19.5707
473.481	-1418.84	19.5437
473.72	-1420.92	19.5168
473.97	-1424.04	19.4906
474.216	-1426.69	19.4643
474.465	-1429.01	19.4381
474.715	-1431.38	19.4121
474.963	-1434	19.3861
475.201	-1437.42	19.361
475.447	-1440.37	19.3356
475.695	-1443.33	19.3104
475.941	-1446.31	19.2853
476.187	-1449.6	19.2607
476.433	-1452.91	19.2361
476.684	-1456.29	19.2116
476.927	-1459.62	19.1873
477.177	-1463.69	19.1635
477.42	-1467.88	19.1396
477.664	-1472.01	19.1159
477.909	-1476.05	19.0923
478.149	-1481.31	19.0692
478.398	-1486.56	19.0462
478.646	-1491.92	19.0233
478.9	-1497.5	19.0006
479.154	-1504.49	18.9786
479.392	-1511.03	18.9565
479.638	-1517.53	18.9345
479.878	-1524.1	18.9126
480.125	-1532.59	18.8914
480.373	-1540.01	18.8701
480.621	-1547.41	18.849
480.867	-1554.91	18.8281
481.109	-1564.12	18.808
481.359	-1572.54	18.7877
481.601	-1580.73	18.7676
481.849	-1588.82	18.7477
482.092	-1597.37	18.7288
482.347	-1605.35	18.7098
482.595	-1613.09	18.6907
482.837	-1620.51	18.6719
483.078	-1627.65	18.6533
483.327	-1634.56	18.6355
483.569	-1641.24	18.6175
483.811	-1647.76	18.5998
484.062	-1654.13	18.5821
484.307	-1658.57	18.5652
484.553	-1664.01	18.5481
484.801	-1669.5	18.5312
485.041	-1674.85	18.5143
485.286	-1677.94	18.4981
485.531	-1682.33	18.4817
485.779	-1687	18.4656
486.025	-1691.61	18.4496
486.274	-1696.08	18.4345
486.517	-1700.36	18.4193
486.762	-1704.41	18.4042
487.014	-1708.29	18.3893
487.256	-1711.35	18.3754
487.506	-1714.92	18.3613
487.749	-1718.3	18.3473
487.993	-1721.54	18.3333
488.244	-1724.85	18.3201
488.488	-1727.89	18.3069
488.733	-1730.53	18.294
488.976	-1733.06	18.2813
489.225	-1734.05	18.2696
489.47	-1735.83	18.2577
489.711	-1737.63	18.2459
489.958	-1739.36	18.2344
490.211	-1740.25	18.2239
490.442	-1741.8	18.2132
490.693	-1743.46	18.2027
490.943	-1745.03	18.1926
491.184	-1746.62	18.1826
491.431	-1747.45	18.1735
491.683	-1748.71	18.1641
491.927	-1750.03	18.1548
492.172	-1751.57	18.1457
492.415	-1753.6	18.137
492.662	-1755.17	18.1284
492.909	-1756.73	18.1199
493.157	-1758.29	18.1115
493.398	-1760.01	18.1037
493.644	-1761.48	18.0957
493.892	-1762.88	18.0878
494.131	-1764.16	18.08
494.377	-1765.55	18.0726
494.63	-1767.07	18.065
494.872	-1768.48	18.0576
495.115	-1769.98	18.0502
495.362	-1771.39	18.0431
495.61	-1772.89	18.036
495.847	-1774.33	18.0289
496.091	-1775.79	18.0218
496.338	-1777.8	18.0149
496.591	-1779.86	18.008
496.834	-1781.89	18.0011
497.078	-1783.98	17.9942
497.328	-1786.21	17.9876
497.569	-1788.14	17.9809
497.821	-1790.11	17.9742
498.065	-1791.95	17.9676
498.308	-1794.15	17.9612
498.554	-1796.06	17.9546
498.796	-1798.06	17.948
499.036	-1800.11	17.9415
499.28	-1802.06	17.9349
499.533	-1803.01	17.9285
499.778	-1804.27	17.9221
500.018	-1805.36	17.9158
500.272	-1806.32	17.9095
500.508	-1807.29	17.9034
500.759	-1808.21	17.8973
501.002	-1809.06	17.8912
501.246	-1809.89	17.8852
501.494	-1809.72	17.8793
501.74	-1810.28	17.8733
501.986	-1810.96	17.8673
502.232	-1811.66	17.8612
502.479	-1811.96	17.8553
502.724	-1812.32	17.8493
502.971	-1812.62	17.8434
503.212	-1812.96	17.8375
503.46	-1813.48	17.8317
503.703	-1813.8	17.8258
503.947	-1814.07	17.8199
504.19	-1814.37	17.814
504.435	-1814.42	17.8082
504.678	-1814.76	17.8023
504.926	-1814.87	17.7965
505.173	-1814.79	17.7907
505.42	-1814.51	17.7851
505.668	-1814.45	17.7796
505.915	-1814.46	17.7741
506.159	-1814.66	17.7687
506.401	-1815.13	17.7637
506.654	-1815.41	17.7585
506.888	-1815.6	17.7535
507.137	-1815.84	17.7486
507.384	-1816.08	17.7437
507.631	-1815.93	17.7392
507.88	-1815.97	17.7346
508.123	-1816.32	17.73
508.364	-1816.88	17.7255
508.609	-1817.6	17.7211
508.858	-1817.9	17.7165
509.098	-1817.93	17.7119
509.35	-1817.99	17.7072
509.598	-1817.49	17.7024
509.836	-1817.53	17.6977
510.08	-1817.81	17.693
510.332	-1817.89	17.6883
510.575	-1817.89	17.6837
510.816	-1817.71	17.6791
511.061	-1817.61	17.6747
511.308	-1817.55	17.6703
511.555	-1816.64	17.6661
511.798	-1816.44	17.6617
512.039	-1816.55	17.6574
512.278	-1816.75	17.653
512.527	-1816.28	17.6487
512.777	-1816.09	17.6443
513.021	-1815.9	17.64
513.268	-1815.59	17.6357
513.513	-1815.64	17.6315
513.759	-1815.23	17.6273
513.995	-1814.77	17.6232
514.249	-1814.26	17.619
514.496	-1813.58	17.615
514.741	-1813.15	17.6109
514.979	-1812.65	17.6068
515.225	-1812.15	17.6026
515.472	-1811.55	17.5985
515.712	-1810.66	17.5945
515.957	-1810.05	17.5905
516.199	-1809.65	17.5866
516.45	-1809.36	17.5826
516.699	-1809.57	17.5787
516.94	-1809.68	17.5748
517.19	-1809.83	17.5709
517.433	-1810.03	17.567
517.676	-1810.11	17.5632
517.92	-1809.87	17.5593
518.166	-1809.77	17.5555
518.406	-1809.7	17.5517
518.652	-1810.28	17.5481
518.903	-1810.46	17.5445
519.142	-1810.42	17.5409
519.382	-1810.27	17.5373
519.631	-1809.59	17.5338
519.876	-1809.33	17.5303
520.122	-1809.25	17.5268
520.357	-1809.39	17.5234
520.604	-1809.74	17.5197
520.85	-1810	17.5161
521.096	-1810.01	17.5125
521.344	-1809.98	17.5089
521.581	-1809.77	17.5053
521.832	-1809.63	17.5018
522.076	-1809.49	17.4983
522.318	-1809.53	17.4948
522.565	-1810.13	17.4917
522.805	-1810.34	17.4885
523.051	-1810.45	17.4853
523.298	-1810.48	17.4821
523.545	-1810.36	17.4789
523.788	-1809.88	17.4758
524.026	-1810.02	17.4726
524.269	-1810.13	17.4695
524.512	-1810.35	17.4664
524.765	-1811.09	17.4634
525.01	-1811.37	17.4604
525.255	-1811.48	17.4574
525.497	-1811.55	17.4544
525.744	-1811.72	17.4515
525.989	-1811.78	17.4485
526.229	-1811.77	17.4455
526.476	-1811.96	17.4426
526.718	-1811.6	17.4394
526.96	-1811.27	17.4362
527.202	-1811.09	17.4329
527.454	-1810.97	17.4297
527.697	-1810.61	17.4265
527.941	-1810.32	17.4234
528.176	-1810.17	17.4203
528.432	-1810.1	17.4172
528.674	-1810.36	17.4145
528.915	-1810.64	17.4117
529.159	-1810.67	17.4089
529.405	-1810.52	17.4062
529.651	-1810.56	17.4036
529.893	-1810.31	17.401
530.144	-1810.03	17.3984
530.386	-1809.61	17.3959
530.633	-1809.31	17.3934
530.869	-1808.91	17.3908
531.115	-1808.41	17.3882
531.362	-1807.93	17.3857
531.609	-1807.76	17.3832
[truncated: 282 more rows]

## Sheet: Supplementary Fig. 1d
T/℃	CTE /10^-6/°C
24.1101	15.1398
22.7797	15.1398
22.8809	15.1398
22.9982	15.1398
23.1364	18.1338
23.281	22.3663
23.4464	26.197
23.6164	29.3361
23.7949	31.1907
23.9792	32.192
24.1609	34.174
24.3602	36.3794
24.5634	38.3222
24.7763	39.9113
24.9814	41.4132
25.1735	42.7496
25.3988	43.6343
25.6228	44.9501
25.8436	46.4824
26.0682	47.949
26.2948	49.302
26.5286	50.4464
26.7486	51.2282
26.9831	51.5319
27.2051	51.7886
27.4317	52.0071
27.6641	52.2216
27.9012	52.592
28.1427	53.0613
28.3732	53.5942
28.6102	54.09
28.8596	54.7072
29.0914	55.2794
29.3284	55.7222
29.572	56.1513
29.8135	56.5099
30.0505	56.6804
30.2837	56.8068
30.5298	56.9792
30.7766	57.4073
31.0292	57.6954
31.2753	57.8796
31.528	58.0383
31.7728	58.2509
32.0137	58.2382
32.2637	58.1039
32.5138	58.3381
32.758	58.7075
33.008	59.1523
33.2587	59.553
33.4957	60.131
33.7627	60.5464
34.0108	60.7404
34.2686	60.9785
34.5317	61.4233
34.7863	61.9954
35.05	62.5754
35.3052	63.2348
35.5598	63.8285
35.8294	64.0401
36.0951	64.1028
36.3581	64.2037
36.629	64.3517
36.8862	64.4467
37.1597	64.6358
37.4286	65.0238
37.7054	65.2726
37.9847	65.5195
38.2569	65.834
38.5323	66.2729
38.7993	66.6854
39.0682	66.993
39.3449	67.4349
39.6282	67.9561
39.8971	68.3588
40.1894	68.7272
40.4694	69.0769
40.7475	69.2768
41.0268	69.2072
41.3003	69.1553
41.5848	69.2709
41.868	69.365
42.1402	69.5227
42.4156	69.8019
42.7021	70.0273
42.9658	70.089
43.2458	70.0518
43.5238	70.1429
43.8077	70.2996
44.0741	70.429
44.3547	70.5495
44.6314	70.7307
44.8919	70.715
45.1556	70.3016
45.4238	69.849
45.6967	69.4561
45.963	69.1377
46.2371	69.0828
46.519	69.4502
46.7775	70.0723
47.0536	70.5583
47.3153	71.0403
47.5804	71.395
47.846	71.537
48.1188	71.5312
48.3727	71.4792
48.6566	71.5596
48.9249	71.5703
49.1925	71.5821
49.4634	71.5566
49.7251	71.4214
49.9862	71.152
50.2551	70.9022
50.5058	70.814
50.7884	70.7797
51.0449	70.9355
51.3008	71.2118
51.5671	71.3558
51.838	71.3254
52.1082	71.2519
52.37	71.0864
52.6298	70.7307
52.8909	70.5289
53.1546	70.6837
53.4163	70.8542
53.6807	70.8571
53.9424	70.719
54.1977	70.5416
54.4562	70.088
54.7381	69.5717
54.9862	69.4845
55.2486	69.7039
55.5032	70.0302
55.7584	70.4887
56.0228	70.9717
56.2741	71.3274
56.5378	71.4753
56.8009	71.6134
57.0613	71.7408
57.3062	71.8006
57.5575	71.9074
57.8199	71.9417
58.0842	71.8163
58.3284	71.536
58.583	71.2676
58.848	71.0844
59.0987	71.102
59.3481	71.198
59.5988	71.4371
59.8651	71.7869
60.1119	72.021
60.3847	72.0504
60.6373	71.8878
60.8886	71.8045
61.1484	71.8241
61.4004	71.7555
61.6524	71.9142
61.8979	72.2816
62.1668	72.5373
62.4201	72.5413
62.678	72.4835
62.9351	72.6539
63.1832	72.7499
63.443	72.9547
63.6956	73.3525
63.9528	73.7542
64.2146	73.9501
64.4678	73.7659
64.7257	73.5131
64.9894	73.3221
65.2342	73.3241
65.4862	73.5337
65.7291	73.8864
65.9914	74.245
66.2415	74.294
66.4961	73.9717
66.7467	73.518
66.9967	73.0458
67.2539	72.7186
67.5014	72.8273
67.7612	73.18
68.0053	73.6013
68.2638	73.9041
68.5236	74.245
68.7711	74.3008
69.0159	74.1559
69.2614	74.1029
69.5348	74.2254
69.7719	74.3332
70.0265	74.3351
70.2739	74.5889
70.5206	74.7829
70.7765	74.9426
71.0344	75.4138
71.2734	76.0183
71.5332	76.4406
71.7708	76.7081
72.0332	77.9984
72.2852	80.5858
72.5444	81.0012
72.7944	80.8641
73.0549	80.2468
73.3081	78.9418
73.566	76.8756
73.8154	75.2453
74.0693	75.7597
74.3298	75.4462
74.5701	75.1111
74.8247	75.0053
75.0786	75.1836
75.3325	75.4481
75.5838	75.6695
75.8345	75.8851
76.0715	76.0761
76.3203	76.1878
76.5704	76.3005
76.8223	76.467
77.0808	76.5905
77.3341	76.6032
77.5822	76.5572
77.8394	76.6493
78.0868	76.6816
78.3459	76.6963
78.5901	76.854
78.8388	76.9608
79.0915	76.9187
79.3447	76.7561
79.6078	76.66
79.8481	76.5807
80.0909	76.612
80.3423	76.8932
80.6008	77.289
80.8592	77.7231
81.0989	78.0826
81.3671	78.3373
81.6315	78.2511
81.8789	78.0336
82.1335	77.8416
82.3855	77.7289
82.6394	77.8681
82.8921	78.1786
83.1421	78.6509
83.3914	78.9115
83.6382	78.9644
83.8817	78.8723
84.1493	78.69
84.4007	78.6577
84.652	78.7332
84.8936	79.0222
85.1573	79.465
85.4054	79.8667
85.6554	80.0068
85.9139	80.1224
86.1574	80.2018
86.4055	80.095
86.6548	79.6384
86.9056	79.3053
87.1582	79.077
87.4082	78.5764
87.6602	78.2942
87.9155	78.3089
88.174	78.4255
88.4286	78.256
88.6721	78.0777
88.9097	77.8779
89.1604	77.5242
89.4163	77.095
89.6832	76.7512
89.9177	76.5611
90.1931	76.4641
90.4444	76.467
90.6931	76.4719
90.9477	76.661
91.2082	76.8629
91.4628	76.9638
91.7024	76.952
91.966	76.9363
92.22	76.9794
92.4726	76.9069
92.7259	76.9158
92.9701	76.9109
93.2266	76.8168
93.4806	76.5895
93.7286	76.2241
93.9871	76.0115
94.2326	75.9448
94.4813	76.1486
94.7255	76.6385
94.986	77.2401
95.2379	77.8289
95.4866	78.1179
95.7373	78.1541
95.9847	78.0111
96.2393	77.6937
96.4952	77.3351
96.7479	77.1783
96.9972	77.1813
97.2329	77.2077
97.4862	77.3312
97.7519	77.5506
98.0071	77.7407
98.2663	77.7554
98.5111	77.7946
98.7845	77.9082
99.0235	77.9748
99.2813	78.0748
99.5307	78.2051
99.784	78.3834
100.041	78.5352
100.285	78.6871
100.55	78.8821
100.798	79.1456
101.058	79.3465
101.302	79.371
101.553	79.3563
101.802	79.2269
102.048	79.0036
102.303	78.8086
102.552	78.8164
102.802	78.8517
103.064	78.7185
103.308	78.5548
103.571	78.3863
103.82	77.9876
104.078	77.6525
104.328	77.6016
104.574	77.7681
104.822	77.8779
105.071	78.0395
105.326	78.2492
105.577	78.256
105.828	78.1414
106.086	78.1326
106.342	78.2991
106.603	78.4921
106.866	78.8272
107.115	79.1985
107.363	79.4435
107.614	79.3621
107.87	79.0692
108.122	78.6773
108.363	78.305
108.624	78.1149
108.876	78.1639
109.125	78.3951
109.375	78.7224
109.623	79.0447
109.886	79.1829
110.134	79.2201
110.383	79.2162
110.637	79.2289
110.892	79.1015
111.145	79.0016
111.395	78.983
111.642	78.9252
111.897	78.8252
112.154	78.7302
112.401	78.7782
112.656	78.7635
112.906	78.6881
113.173	78.5833
113.421	78.501
113.677	78.547
113.929	78.5891
114.188	78.7381
114.438	78.981
114.694	79.1799
114.944	79.3083
115.205	79.3112
115.457	79.2926
115.696	79.1868
115.953	79.0672
116.202	78.9732
116.45	78.9183
116.704	78.9252
116.949	79.029
117.206	79.0859
117.463	79.0996
117.713	79.0486
117.975	78.8664
118.221	78.6577
118.479	78.4716
118.723	78.3217
118.973	78.1904
119.229	78.1571
119.471	78.2188
119.736	78.1786
119.974	78.2286
120.228	78.4706
120.481	78.6861
120.729	78.8301
120.984	78.9791
121.248	79.1309
121.495	79.1319
121.762	79.1035
122.001	79.3475
122.255	79.7335
122.51	80.1812
122.775	80.7054
123.016	81.2089
123.274	81.5881
123.526	81.6704
123.777	81.6028
124.026	81.4186
124.28	81.0982
124.533	80.7406
124.785	80.4977
125.025	80.4261
125.287	80.483
125.535	80.5075
125.789	80.3605
126.033	79.9304
126.289	79.272
126.543	78.4608
126.799	77.7113
127.043	77.4771
127.297	77.7015
127.545	78.1502
127.809	78.6773
128.06	79.2632
128.318	79.613
128.565	79.6179
128.813	79.561
129.072	79.6472
129.326	79.7041
129.579	79.7756
129.833	80.0284
130.074	80.3233
130.336	80.5359
130.581	80.5799
130.832	80.6338
131.086	80.6182
131.334	80.6936
131.589	80.8435
131.839	80.966
132.095	81.11
132.347	81.1815
132.602	81.1952
132.849	81.107
133.095	81.2119
133.346	81.5714
133.601	82.1054
133.855	82.7412
134.112	83.3203
134.36	83.8748
134.617	84.2324
134.866	84.3607
135.132	84.2236
135.378	84.1119
135.641	84.0335
135.891	84.2069
136.142	84.6938
136.395	85.4776
136.65	86.3388
136.903	86.9433
137.153	87.1128
137.399	86.5935
137.643	85.7088
137.901	84.6027
138.153	83.5427
138.404	82.6629
138.662	82.0241
138.908	81.5803
139.151	81.1835
139.411	80.9052
139.668	80.7632
139.922	80.8161
140.17	81.1188
140.42	81.449
140.678	81.7331
140.93	81.8899
141.185	81.9202
141.443	81.7889
141.695	81.7017
141.949	81.8614
142.204	82.1162
142.461	82.3151
142.712	82.5375
142.961	82.8774
143.204	82.9088
143.451	82.8098
143.711	82.7775
143.963	82.8245
144.223	82.6776
144.468	82.5747
144.711	82.6991
144.958	82.7559
145.215	82.7726
145.474	82.8128
145.723	82.9166
145.968	82.9293
146.223	83.0116
146.483	83.1096
146.729	83.1566
146.986	83.2184
147.232	83.2448
147.479	83.2086
147.735	83.1498
147.981	83.1341
148.24	83.0881
148.493	82.9323
148.75	82.85
149.006	82.7794
149.259	82.6903
149.508	82.7216
149.758	82.9009
150.02	83.1576
150.267	83.3869
150.521	83.5436
150.773	83.6955
151.033	83.7151
151.277	83.6906
151.533	83.6357
151.787	83.5701
152.036	83.5809
152.285	83.43
152.538	83.4045
152.787	83.575
153.037	83.8503
153.287	84.2167
153.538	84.5822
153.794	84.9525
154.049	85.1416
154.301	85.1592
154.558	85.0779
154.814	84.8849
155.062	84.8682
155.318	84.8761
155.581	84.9153
155.825	85.1132
156.072	85.4659
156.328	85.7147
156.574	85.9146
156.822	86.1703
157.076	86.2996
157.331	86.3173
157.591	86.2683
157.83	86.2036
158.088	86.0243
158.342	85.943
158.59	86.0282
158.841	86.1713
159.09	86.4642
159.336	86.8061
159.581	87.1637
159.844	87.4792
160.079	87.684
160.338	87.9093
160.592	88.0475
160.846	88.1543
161.1	88.2512
161.359	88.2924
161.613	88.3688
161.871	88.5432
162.119	88.7999
162.375	89.1555
162.627	89.5043
162.879	89.8159
163.127	89.9795
163.396	89.8776
163.642	89.7561
163.881	89.6199
164.137	89.5572
164.392	89.6532
164.648	89.9266
164.889	90.2577
165.153	90.4919
165.397	90.5154
165.648	90.4233
165.888	90.1892
166.134	89.8815
166.397	89.7365
166.642	89.8609
166.906	90.2019
167.164	90.6545
167.415	91.1953
167.68	91.6313
167.923	91.6685
168.18	91.4236
168.429	91.017
168.677	90.4782
168.929	90.0344
169.182	89.8492
169.425	90.0481
169.676	90.3978
169.931	90.9053
170.182	91.4148
170.432	91.794
170.69	91.9664
170.938	91.9527
171.185	91.8547
171.434	91.6049
171.697	91.4089
171.948	91.2698
172.192	91.1561
172.443	91.1414
172.704	91.3511
172.959	91.6058
173.204	91.745
173.452	91.9125
173.716	92.0281
173.969	92.0144
174.219	91.937
174.466	91.937
174.721	91.9703
174.973	91.9497
175.229	91.8596
175.479	91.7587
175.729	91.6499
175.981	91.5216
176.234	91.4001
176.483	91.3785
176.739	91.4099
176.978	91.453
177.231	91.4746
177.474	91.5706
177.728	91.6509
177.981	91.6078
178.238	91.5196
178.491	91.3707
178.739	91.3276
178.988	91.2806
179.24	91.3266
179.49	91.5
179.747	91.7793
180.006	92.1055
180.263	92.3132
180.518	92.5052
180.773	92.8354
181.02	93.1901
181.264	93.6133
181.524	94.2002
181.775	95.0006
182.023	95.7472
182.263	96.2792
182.521	96.8964
182.775	97.4519
183.021	97.9241
183.275	98.3738
183.532	99.0254
183.783	99.8003
184.028	100.444
184.277	101.137
184.525	101.735
184.782	102.199
185.038	102.523
185.288	102.93
185.539	103.616
185.795	104.488
186.048	105.504
186.302	106.548
186.546	107.702
186.801	108.811
187.052	109.775
187.317	110.682
187.573	111.747
187.812	112.725
188.06	113.51
188.315	114.34
188.569	115.329
188.821	116.295
189.064	117.189
189.316	118.268
189.564	119.383
189.815	120.305
190.059	121.07
190.32	121.931
190.567	122.619
190.821	123.168
191.08	123.816
191.334	124.733
191.584	125.782
191.833	127.003
192.083	128.511
192.334	130.073
192.583	131.508
192.834	132.804
193.091	134.074
193.345	135.177
193.593	136.207
193.845	137.251
194.085	138.377
194.344	139.559
194.59	140.661
194.841	142.02
195.094	143.512
195.343	145.172
195.601	147.003
195.846	149.046
196.094	151.139
196.344	152.881
196.598	154.448
196.842	155.765
197.086	156.641
197.343	157.557
197.593	158.582
197.855	160.607
198.105	160.289
198.355	160.289
198.616	160.289

## Sheet: Supplementary Fig. 2c
strain-25℃	stress-25℃	strain-60℃	stress-60℃	strain-80℃	stress-80℃	strain-120℃	stress-120℃
0	0	0	0	0	0	0	0
0.001	0.19204	0.001	0.187	0.001	0.18418	0.001	0.18001
0.002	0.38408	0.002	0.37897	0.002	0.37602	0.002	0.37321
0.003	0.57612	0.003	0.57093	0.003	0.56786	0.003	0.56576
0.004	0.76816	0.004	0.76289	0.004	0.7597	0.004	0.7574
0.005	0.9602	0.005	0.95486	0.005	0.95154	0.005	0.94886
0.006	1.15223	0.006	1.14682	0.006	1.14338	0.006	1.14008
0.007	1.34427	0.007	1.33878	0.007	1.33522	0.007	1.33121
0.008	1.53631	0.008	1.53074	0.008	1.52706	0.008	1.52221
0.009	1.72835	0.009	1.72271	0.009	1.7189	0.009	1.71313
0.01	1.92039	0.01	1.91467	0.01	1.91074	0.01	1.90399
0.011	2.11242	0.011	2.10663	0.011	2.10258	0.011	2.09463
0.012	2.30446	0.012	2.29859	0.012	2.29442	0.012	2.28507
0.013	2.4965	0.013	2.49055	0.013	2.48622	0.013	2.47529
0.014	2.68853	0.014	2.68251	0.014	2.67781	0.014	2.66529
0.015	2.88056	0.015	2.87447	0.015	2.86935	0.015	2.85516
0.016	3.07259	0.016	3.06643	0.016	3.06046	0.016	3.04485
0.017	3.26463	0.017	3.25838	0.017	3.25108	0.017	3.23435
0.018	3.45666	0.018	3.45034	0.018	3.4413	0.018	3.42401
0.019	3.64869	0.019	3.6423	0.019	3.62952	0.019	3.61381
0.02	3.84072	0.02	3.83381	0.02	3.81435	0.02	3.80358
0.021	4.03275	0.021	4.02469	0.021	4.00018	0.021	3.99335
0.022	4.17757	0.022	4.14039	0.022	4.0623	0.022	4.06709
0.023	0.63605	0.023	0.72266	0.023	0.82106	0.023	0.80287

## Sheet: Supplementary Fig. 2d
strain-25℃	stress-25℃	strain-60℃	stress-60℃	strain-80℃	stress-80℃	strain-120℃	stress-120℃
0	0	0	0	0	0	0	0
0.001	0.19204	0.001	0.19693	0.001	0.1995	0.001	0.20326
0.002	0.38408	0.002	0.38889	0.002	0.39134	0.002	0.39342
0.003	0.57612	0.003	0.58085	0.003	0.58318	0.003	0.58157
0.004	0.76816	0.004	0.77281	0.004	0.77502	0.004	0.76809
0.005	0.9602	0.005	0.96478	0.005	0.96686	0.005	0.95492
0.006	1.15224	0.006	1.15674	0.006	1.15869	0.006	1.14111
0.007	1.34428	0.007	1.3487	0.007	1.35053	0.007	1.32739
0.008	1.53632	0.008	1.54066	0.008	1.54237	0.008	1.51578
0.009	1.72836	0.009	1.73262	0.009	1.73421	0.009	1.705
0.01	1.92039	0.01	1.92458	0.01	1.92604	0.01	1.89454
0.011	2.11243	0.011	2.11654	0.011	2.11787	0.011	2.08381
0.012	0.23761	0.012	0.23914	0.012	0.23923	0.012	0.23009

[truncated: 16 more sheets: Supplementary Fig. 2e, Supplementary Fig. 2f, Supplementary Fig. 2g, Supplementary Fig. 2h, Supplementary Fig. 2i, Supplementary Fig. 2j, Supplementary Fig. 2k, Supplementary Fig. 2l, Supplementary Table 1, Supplementary Table 2, Supplementary Table 3, Supplementary Table 4, Supplementary Table 5, Supplementary Table 6, Supplementary Table 7, Sheet8]
